# Supplementary material for: CCL2 mobilizes ALIX to facilitate Gag-p6 mediated HIV-1 virion release
Source: eLife. 2019 Jun 7;8:e35546. doi: 10.7554/eLife.35546 (PMC6592687; doi:10.7554/eLife.35546)
Supplement: Figure 1—source data 1. [file elife-35546-fig1-data1.xlsx]

## Sheet: Sheet1
Figure 1-source data 1: All p24 values plotted in Figure 1A and Figure 1B
Samples	Conc(ng/mL)	Conc(ng/mL)	Conc (ng/mL)	Conc (ng/mL)	Conc (ng/mL)	Conc (ng/mL)
Mock-3	0.0001	0.0001	0.01	0.01	0.001	0.001
Mock-6	0.0001	0.0001	0.01	0.01	0.001	0.001
Mock-9	0.0001	0.0001	0.01	0.01	0.001	0.001
Mock-12	0.0001	0.0001	0.01	0.01	0.001	0.001
Mock-15	0.0001	0.0001	0.01	0.01	0.001	0.001
Mock-18	0.0001	0.0001	0.01	0.01	0.001	0.001
Mock-21	0.0001	0.0001	0.01	0.01	0.001	0.001
Mock-24	0.0001	0.0001	0.01	0.01	0.001	0.001
Mock-27	0.0001	0.0001	0.01	0.01	0.001	0.001
Mock-30	0.0001	0.0001	0.01	0.01	0.001	0.001
HIV-1B(NT)-3	0.491329	0.346821	2	0.448889	1.1236	2.24719
HIV-1B(NT)-6	30.5491	27.3699	13.3667	20.7111	11.573	23.3708
HIV-1B(NT)-9	71.5896	73.6127	60.2111	32.6744	43.2584	35.8427
HIV-1B(NT)-12	124.769	129.827	112.211	75.57	83.7079	80.5618
HIV-1B(NT)-15	160.173	152.514	83.0333	61.6667	61.0112	66.0674
HIV-1B(NT)-18	147.023	147.746	63.8222	40.5422	46.0674	44.0449
HIV-1B(NT)-21	125.636	127.081	45.3333	33.2133	31.6854	36.4045
HIV-1B(NT)-24	102.803	97.8902	21.6656	13.9211	14.0449	16.2921
HIV-1B(NT)-27	63.2081	51.0694	8.02222	5.73	4.49438	7.75281
HIV-1B(NT)-30	29.5376	23.3237	0.9	0.01	0.11236	1.01124
HIV-1B(CCL2)-3	4.9711	2.36994	4.55556	0.772222	1.57303	2.58427
HIV-1B(CCL2)-6	41.3873	42.3988	23.6756	17.37	17.0787	19.8876
HIV-1B(CCL2)-9	83.1503	84.1618	83.0756	57.4633	63.5955	61.6854
HIV-1B(CCL2)-12	175.78	166.098	187.467	128.92	142.247	136.18
HIV-1B(CCL2)-15	230.694	237.919	149.711	108.658	114.944	115.056
HIV-1B(CCL2)-18	156.705	153.237	82.5789	79.6656	76.0674	84.8315
HIV-1B(CCL2)-21	91.0983	93.5549	73.7833	46.1467	56.7416	49.8876
HIV-1B(CCL2)-24	67.3988	68.4104	49.9111	45.0689	45.1685	48.764
HIV-1B(CCL2)-27	49.0462	54.3931	29.2289	17.9089	21.3483	20.4494
HIV-1B(CCL2)-30	36.0405	32.1387	10.9222	10.4722	9.32584	12.6966
HIV-1B(α-CCL2)-3	1.93642	1.06936	0.00888889	0.01	1.57303	0.001
HIV-1B(α-CCL2)-6	6.56069	6.41618	1.09778	0.01	2.69663	1.57303
HIV-1B(α-CCL2)-9	14.0751	10.896	0.88	0.88	2.47191	2.69663
HIV-1B(α-CCL2)-12	18.6994	17.3988	1.96889	2.82	3.59551	4.7191
HIV-1B(α-CCL2)-15	18.4104	15.9538	5.23556	7.99333	6.96629	10.1124
HIV-1B(α-CCL2)-18	14.9422	15.2312	1.20667	0.88	2.80899	2.69663
HIV-1B(α-CCL2)-21	4.82659	4.10405	0.01	0.0177778	1.34831	1.79775
HIV-1B(α-CCL2)-24	0.924855	0.346821	0.01	0.01	0.674157	0.449438
HIV-1B(α-CCL2)-27	0.0001	0.0001	5.12667	0.01	6.85393	0.561798
HIV-1B(α-CCL2)-30	0.0001	0.0001	0.01	0.01	0.786517	0.11236
HIV-1B(isotype)-3	2.65896	2.80347	3.46667	0.01	2.47191	1.57303
HIV-1B(isotype)-6	17.6879	8.58382	5.67333	11.9811	4.7191	14.2697
HIV-1B(isotype)-9	61.6185	55.1156	40.6889	36.6622	32.0225	40
HIV-1B(isotype)-12	104.249	92.3988	107.011	78.1567	79.6629	83.2584
HIV-1B(isotype)-15	149.335	140.376	54.9456	48.41	54.4944	52.2472
HIV-1B(isotype)-18	118.844	110.896	51.3556	43.8833	41.0112	47.5281
HIV-1B(isotype)-21	78.3815	90.6647	43.2133	33.9678	35.0562	37.191
HIV-1B(isotype)-24	57.5723	42.2543	26.4078	15.2144	19.6629	17.6404
HIV-1B(isotype)-27	35.0289	32.5723	7.47444	6.37667	8.42697	8.42697
HIV-1B(isotype)-30	14.6532	13.6416	0.698889	0.01	1.23596	1.34831
HIV-1C(NT)-3	1.93642	2.36994	0.9	0.01	0.11236	0.337079
HIV-1C(NT)-6	19.1329	27.3699	9.33333	11.0111	7.86517	13.2584
HIV-1C(NT)-9	59.1618	63.0636	29.0111	27.9322	25.9551	30.8989
HIV-1C(NT)-12	87.052	94.422	64.3333	52.5056	58.427	56.5169
HIV-1C(NT)-15	107.283	122.312	63.1111	47.2244	57.3034	51.0112
HIV-1C(NT)-18	99.7688	100.636	42.0889	34.9378	37.9775	38.2022
HIV-1C(NT)-21	62.7746	51.7919	37.0778	32.89	33.3708	36.0674
HIV-1C(NT)-24	34.0173	24.7688	22.6556	21.1422	20.1124	23.8202
HIV-1C(NT)-27	11.9075	15.5202	15.8111	8.74778	13.8202	10.8989
HIV-1C(NT)-30	1.21387	2.51445	3.34444	0.01	2.35955	1.46067
HIV-1C(CCL2)-3	1.35838	1.21387	2.24444	0.01	1.34831	0.449438
HIV-1C(CCL2)-6	8.58382	18.1214	12.2667	4.22111	10.5618	6.17978
HIV-1C(CCL2)-9	57.5723	60.0289	39.8889	23.7289	35.9551	26.5169
HIV-1C(CCL2)-12	87.7746	86.9075	67.3889	54.1222	61.236	58.2022
HIV-1C(CCL2)-15	130.838	131.272	56.0222	50.35	50.7865	54.2697
HIV-1C(CCL2)-18	96.3006	97.1676	44.4111	41.4044	40.1124	44.9438
HIV-1C(CCL2)-21	58.0058	56.2717	19.2333	27.2856	16.9663	30.2247
HIV-1C(CCL2)-24	28.815	32.4277	8.96667	17.2622	7.52809	19.7753
HIV-1C(CCL2)-27	10.896	12.1965	4.93333	8.42444	3.82022	10.5618
HIV-1C(CCL2)-30	1.21387	4.10405	0.01	0.01	0.001	0.001
HIV-1C(α-CCL2)-3	1.50289	1.93642	3.71111	0.556667	2.69663	2.35955
HIV-1C(α-CCL2)-6	17.8324	12.1965	18.1333	9.71778	15.9551	11.9101
HIV-1C(α-CCL2)-9	35.4624	34.5954	39.4	24.0522	35.5056	26.8539
HIV-1C(α-CCL2)-12	85.1734	91.5318	66.6556	52.8289	60.5618	56.8539
HIV-1C(α-CCL2)-15	134.884	131.705	63.8444	47.9789	57.9775	51.7978
HIV-1C(α-CCL2)-18	114.942	110.029	42.4556	34.1833	38.3146	37.4157
HIV-1C(α-CCL2)-21	76.7919	63.6416	37.8111	32.4589	34.0449	35.618
HIV-1C(α-CCL2)-24	36.763	38.7861	19.8444	21.25	17.5281	23.9326
HIV-1C(α-CCL2)-27	30.4046	33.1503	7.13333	10.9033	5.8427	13.1461
HIV-1C(α-CCL2)-30	18.4104	18.9884	3.95556	1.41889	2.92135	3.25843
HIV-1C(isotype)-3	1.79191	1.50289	0.9	0.987778	0.11236	2.80899
HIV-1C(isotype)-6	10.896	11.474	5.05556	11.4422	3.93258	13.7079
HIV-1C(isotype)-9	30.8382	30.2601	17.8889	16.6156	15.7303	19.1011
HIV-1C(isotype)-12	67.1098	67.8324	56.6333	54.1222	51.3483	58.2022
HIV-1C(isotype)-15	113.931	112.341	35.7333	33.3211	32.1348	36.5169
HIV-1C(isotype)-18	83.2948	83.5838	32.3111	26.7467	28.9888	29.6629
HIV-1C(isotype)-21	51.2139	51.3584	26.2	12.1967	23.3708	14.4944
HIV-1C(isotype)-24	33.8728	30.6936	14.1	11.1189	12.2472	13.3708
HIV-1C(isotype)-27	8.00578	11.185	10.3111	4.86778	8.76404	6.85393
HIV-1C(isotype)-30	4.10405	1.35838	0.01	0.01	0.001	0.001
