# Supplementary material for: CCL2 mobilizes ALIX to facilitate Gag-p6 mediated HIV-1 virion release
Source: eLife. 2019 Jun 7;8:e35546. doi: 10.7554/eLife.35546 (PMC6592687; doi:10.7554/eLife.35546)
Supplement: Figure 1—figure supplement 1—source data 1. [file elife-35546-fig1-figsupp1-data1.xlsx]

## Sheet: Sheet1
Figure 1–figure supplement 1-source data 1: CCL2 values plotted in Figure 1–figure supplement 1A and 1B
Samples	CCL2 (pg/mL)	CCL2 (pg/mL)
Mock-3	3089.6	3800.21
Mock-6	3043.6	3743.63
Mock-9	3565.6	4385.69
Mock-12	4185.2	5147.8
Mock-15	3189.6	3923.21
Mock-18	3452	4245.96
Mock-21	3763.6	4629.23
Mock-24	3153.2	3752.31
Mock-27	2241.2	2667.03
Mock-30	2436.8	2899.79
HIV-1B wt-NT-3	9387	11170.5
HIV-1B wt-NT-6	10930	13006.7
HIV-1B wt-NT-9	17448	20937.6
HIV-1B wt-NT-12	28602	34322.4
HIV-1B wt-NT-15	23365	28038
HIV-1B wt-NT-18	19018	22821.6
HIV-1B wt-NT-21	18841	22609.2
HIV-1B wt-NT-24	10279	12334.8
HIV-1B wt-NT-27	6234	7480.8
HIV-1B wt-NT-30	1588	1905.6
HIV-1B wt CCL2-3	93870	99417.7
HIV-1B wt CCL2-6	101649	115760
HIV-1B wt CCL2-9	191928	186345
HIV-1B wt CCL2-12	286020	305469
HIV-1B wt CCL2-15	204677	260753
HIV-1B wt CCL2-18	166977	212241
HIV-1B wt CCL2-21	165047	210266
HIV-1B wt CCL2-24	90044	114714
HIV-1B wt CCL2-27	54609.8	69571.4
HIV-1B wt CCL2-30	13910.9	20220.8
HIV-1B wt-α-CCL2-3	3.7	3.7
HIV-1B wt-α-CCL2-6	3.7	3.7
HIV-1B wt-α-CCL2-9	3.7	3.7
HIV-1B wt-α-CCL2-12	3.7	3.7
HIV-1B wt-α-CCL2-15	3.7	3.7
HIV-1B wt-α-CCL2-18	3.7	3.7
HIV-1B wt-α-CCL2-21	3.7	3.7
HIV-1B wt-α-CCL2-24	3.7	3.7
HIV-1B wt-α-CCL2-27	3.7	3.7
HIV-1B wt-α-CCL2-30	3.7	3.7
HIV-1B wt Isotype-3	8427	9943.86
HIV-1B wt Isotype-6	11964	14117.5
HIV-1B wt Isotype-9	17993	21231.7
HIV-1B wt Isotype-12	21502	25372.4
HIV-1B wt Isotype-15	19509	23020.6
HIV-1B wt Isotype-18	16670	20004
HIV-1B wt Isotype-21	10731	12877.2
HIV-1B wt Isotype-24	6597	7916.4
HIV-1B wt Isotype-27	3350	4020
HIV-1B wt Isotype-30	1207	1448.4
HIV-1C wt-NT-3	7588	9485
HIV-1C wt-NT-6	12106	15132.5
HIV-1C wt-NT-9	10211	12763.8
HIV-1C wt-NT-12	8011	10013.8
HIV-1C wt-NT-15	6537	8171.25
HIV-1C wt-NT-18	8640	10800
HIV-1C wt-NT-21	6501	8126.25
HIV-1C wt-NT-24	6436	8045
HIV-1C wt-NT-27	5114	6392.5
HIV-1C wt-NT-30	4902	6127.5
HIv-1C wt CCL2-3	77912.1	75557.5
HIv-1C wt CCL2-6	84368.7	87977.3
HIv-1C wt CCL2-9	159300	141622
HIv-1C wt CCL2-12	237397	232157
HIv-1C wt CCL2-15	169882	198173
HIv-1C wt CCL2-18	138276	161303
HIv-1C wt CCL2-21	136989	159802
HIv-1C wt CCL2-24	74736.6	87182.4
HIv-1C wt CCL2-27	45326.2	52874.3
HIv-1C wt CCL2-30	11546	13468.8
HIV-1C wt-α-CCL2-3	3.7	3.7
HIV-1C wt-α-CCL2-6	3.7	3.7
HIV-1C wt-α-CCL2-9	3.7	3.7
HIV-1C wt-α-CCL2-12	3.7	3.7
HIV-1C wt-α-CCL2-15	3.7	3.7
HIV-1C wt-α-CCL2-18	3.7	3.7
HIV-1C wt-α-CCL2-21	3.7	3.7
HIV-1C wt-α-CCL2-24	3.7	3.7
HIV-1C wt-α-CCL2-27	3.7	3.7
HIV-1C wt-α-CCL2-30	3.7	3.7
HIV-1C wt Isotype-3	9057	10687.3
HIV-1C wt Isotype-6	7942	9371.56
HIV-1C wt Isotype-9	8693	10257.7
HIV-1C wt Isotype-12	9905	11687.9
HIV-1C wt Isotype-15	9124	10766.3
HIV-1C wt Isotype-18	8854	10447.7
HIV-1C wt Isotype-21	7657	9035.26
HIV-1C wt Isotype-24	9832	11601.8
HIV-1C wt Isotype-27	8329	9828.22
HIV-1C wt Isotype-30	7463	8806.34
