# Supplementary material for: CCL2 mobilizes ALIX to facilitate Gag-p6 mediated HIV-1 virion release
Source: eLife. 2019 Jun 7;8:e35546. doi: 10.7554/eLife.35546 (PMC6592687; doi:10.7554/eLife.35546)
Supplement: Figure 1—figure supplement 1—source data 2. [file elife-35546-fig1-figsupp1-data2.xlsx]

## Sheet: Sheet1
Figure 1–figure supplement 1-source data 2: CCL2 values plotted in Figure 1–figure supplement 1C
Samples	Conc (pg/mL)	Conc (pg/mL)	Conc (pg/mL)	Conc (pg/mL)
Mock 1-1 day 3	2.1	2.1	3.23	2.77
Mock 1-1 day 6	2.1	2.1	1.42	1.61
Mock 1-1 day 9	2.1	2.1	1.29	1.55
Mock 1-1 day 12	2.1	2.1	3	1.42
Mock 1-1 day 15	2.1	2.1	1.17	1.36
B NT 1-1 day 3	2.1	20.84	10.86	8.94
B NT 1-1 day 6	2.1	2.1	4.31	5.12
B NT 1-1 day 9	2.1	2.1	672	466
B NT 1-1 day 12	2.1	3.53	2.17	1.92
B NT 1-1 day 15	2.1	2.1	328	365
B CCL2 1-1 day 3	7807	8354	8720	595
B CCL2 1-1 day 6	8224	8412	5877	7123
B CCL2 1-1 day 9	9242.45	6127	4185	9264
B CCL2 1-1 day 12	9242.45	6272	4802	6760
B CCL2 1-1 day 15	9242.45	8144	4415	3790
B anti-CCL2 1-1 day 3	2.1	2.1	19.7	2.41
B anti-CCL2 1-1 day 6	2.1	2.1	11.08	1.92
B anti-CCL2 1-1 day 9	2.1	2.1	2.41	1.17
B anti-CCL2 1-1 day 12	2.1	2.1	1.04	1.17
B anti-CCL2 1-1 day 15	2.1	2.1	2.05	1.23
B Isotype 1-1 day 3	2.1	2.1	8.82	8.49
B Isotype 1-1 day 6	2.1	2.1	25.21	19.07
B Isotype 1-1 day 9	2.1	2.1	13.4	12.47
B Isotype 1-1 day 12	2.1	2.1	3.56	3.45
B Isotype 1-1 day 15	2.1	2.1	5.03	4.72
