# Supplementary material for: CCL2 mobilizes ALIX to facilitate Gag-p6 mediated HIV-1 virion release
Source: eLife. 2019 Jun 7;8:e35546. doi: 10.7554/eLife.35546 (PMC6592687; doi:10.7554/eLife.35546)
Supplement: Figure 1—figure supplement 1—source data 3. [file elife-35546-fig1-figsupp1-data3.xlsx]

## Sheet: Sheet1
Figure 1–figure supplement 1-source data 3: CCL2 values plotted in Figure 1–figure supplement 1D
	1		2		3
HeLa Untreated	10249	8221	13073	8768	11255	12672
HeLa CCL2	72290	11380	12125	74996	9816	7727
HeLa Anti-CCL2	32.62	36.73	34.65	34.93	37.72	38.46
HeLa Isotype	9451	11051	12157	45580	12546	8220
