# Supplementary material for: CCL2 mobilizes ALIX to facilitate Gag-p6 mediated HIV-1 virion release
Source: eLife. 2019 Jun 7;8:e35546. doi: 10.7554/eLife.35546 (PMC6592687; doi:10.7554/eLife.35546)
Supplement: Figure 1—figure supplement 2—source data 4. [file elife-35546-fig1-figsupp2-data4.xlsx]

## Sheet: Sheet1
Figure 1–figure supplement 2-source data 1: Fold change in CCR2b mRNA plotted in Figure 1–figure supplement 2A
	Fold change in CCR2b mRNA
HeLa	1
MDM 1	147.749
MDM 2	160.452
CEM CCR5 1	403.381
CEM CCR5 2	425.938
	Fold change in CCR2b mRNA
NTC
HeLa	1
MDM 1	122.361
MDM 2	114.961
CEM CCR5 1	295.088
CEM CCR5 2	390.722
