# Supplementary material for: CCL2 mobilizes ALIX to facilitate Gag-p6 mediated HIV-1 virion release
Source: eLife. 2019 Jun 7;8:e35546. doi: 10.7554/eLife.35546 (PMC6592687; doi:10.7554/eLife.35546)
Supplement: Figure 1—figure supplement 3—source data 5. [file elife-35546-fig1-figsupp3-data5.xlsx]

## Sheet: Sheet1
Figure 1–figure supplement 3: All p24 values plotted in Figure 1–figure supplement 3
	1		2
Samples	Conc (ng/mL)	Conc (ng/mL)	Conc (ng/mL)	Conc (ng/mL)
Mock 1 day 3	0.001	0.001	0.001	0.001
Mock1 day 6	0.001	0.001	0.001	0.001
Mock 1 day 9	0.001	0.001	0.001	0.001
Mock 1 day 12	0.001	0.001	0.001	0.001
Mock 1 day 15	0.001	0.001	0.001	0.001
Mock day 18	0.001	0.001	0.001	0.001
Mock day 21	0.001	0.001	0.001	0.001
Mock day 24	0.001	0.001	0.001	0.001
B UT 1 day 3	4.13124	1.0554	7.72921	8.76739
B UT 1 day 6	24.0935	24.1515	26.4781	29.3127
B UT 1 day 9	74.1343	80.4244	82.6591	87.6239
B UT 1 day 12	207.525	221.006	187.935	189.013
B UT 1 day 15	148.215	153.509	151.636	140.841
B UT day 18	113.08	114.412	113.002	113.118
B UT day 21	70.908	61.6728	73.1559	76.7423
B UT day 24	6.08166	8.43946	9.1243	10.1694
B CCL2 1 day 3	19.0915	9.57705	9.18037	12.6554
B CCL2 1 day 6	58.1127	63.3773	51.4521	54.8411
B CCL2 1 day 9	93.6215	100.213	95.3695	99.3413
B CCL2 1 day 12	272.18	274.452	262.776	264.201
B CCL2 1 day 15	256.332	269.297	261.181	259.262
B CCL2 day 18	211.502	206.162	213.18	210.841
B CCL2 day 21	109.05	101.418	101.768	112.233
B CCL2 day 24	34.3547	46.0553	46.2303	47.6806
B a-CCL2 1 day 3	4.51403	2.12168	4.27981	5.0908
B a-CCL2 1 day 6	16.504	19.4829	3.41029	11.1229
B a-CCL2 1 day 9	26.3632	40.032	32.992	32.2362
B a-CCL2 1 day 12	36.5491	46.1165	53.5643	48.0769
B a-CCL2 1 day 15	43.8853	41.5255	44.3546	37.8772
B a-CCL2 day 18	20.1339	30.1993	27.4405	20.5319
B a-CCL2 day 21	13.544	14.1214	19.1122	18.0391
B a-CCL2 day 24	1.93113	2.45531	6.34188	4.30317
B Isotype 1 day 3	3.77531	6.19767	4.85064	3.25773
B Isotype 1 day 6	28.7454	27.2884	22.534	24.2882
B Isotype 1 day 9	70.5606	73.716	75.9273	71.1875
B Isotype 1 day 12	195.268	179.774	202.132	189.346
B Isotype 1 day 15	161.155	155.787	164.273	163.852
B Isotype day 18	110.777	114.042	111.739	109.959
B Isotype day 21	64.0904	71.6954	75.7906	69.4039
B Isotype day 24	11.1512	12.7939	13.4239	13.5524
B a-CCL2_CCL2 1 day 3	6.48714	5.87019	6.14966	125.149
B a-CCL2_CCL2 1 day 6	19.5701	136.817	17.1454	16.7921
B a-CCL2_CCL2 1 day 9	34.2021	40.2602	35.9831	38.6466
B a-CCL2_CCL2 1 day 12	82.466	83.1175	75.846	87.7347
B a-CCL2_CCL2 1 day 15	65.856	70.9408	66.4973	83.2545
B a-CCL2_CCL2 day 18	133.157	152.46	138.981	142.08
B a-CCL2_CCL2 day 21	103.623	94.8182	103.497	105.242
B a-CCL2_CCL2 day 24	79.7817	70.3044	78.376	83.884
