# Supplementary material for: CCL2 mobilizes ALIX to facilitate Gag-p6 mediated HIV-1 virion release
Source: eLife. 2019 Jun 7;8:e35546. doi: 10.7554/eLife.35546 (PMC6592687; doi:10.7554/eLife.35546)
Supplement: Figure 2—source data 1. [file elife-35546-fig2-data1.xlsx]

## Sheet: Sheet1
Figure 2-source data 1: All p24 values plotted in Figure 2A and Figure 2B
samples	Exp 1		Exp 2		Exp 3
CEM-CCR5	Conc (ng/mL)	Conc (ng/mL)	Conc (ng/mL)	Conc (ng/mL)	Conc (ng/mL)	Conc (ng/mL)
Mock-3	0.580207	0.042506	0.522141	0.726876	0.754111	0.282434
Mock-6	0.0977723	0.187955	0.220562	0.548278	0.459298	0.139404
Mock-9	0.465035	0.145621	0.835064	0.957879	1.06001	0.467431
Mock-12	0.107349	0.381135	0.444524	1.24707	0.114719	0.699028
Mock-15	1.12839	0.993182	1.55935	1.9986	1.04222	1.30089
Mock-18	1.87533	0.966565	2.3749	1.96592	1.72073	1.27472
Mock-21	0.643804	0.80929	1.03025	1.7728	0.602028	1.12006
Mock-24	0.225755	0.175363	0.573806	0.9944	0.222278	0.496679
HIV-1B NT-3	8.34189	8.01095	9.43542	10.6158	7.5057	8.20192
HIV-1B NT-6	30.4202	29.0209	33.5416	36.4141	27.3942	28.8624
HIV-1B NT-9	45.8725	46.3437	50.4133	57.6849	41.3139	45.897
HIV-1B NT-12	63.8984	67.5602	70.095	83.7367	57.552	66.7606
HIV-1B NT-15	39.4464	39.1106	43.397	48.8033	35.5252	38.7842
HIV-1B NT-18	32.4754	31.1271	35.7856	39.0003	29.2455	30.9336
HIV-1B NT-21	23.633	20.757	26.1311	26.2667	21.2802	20.7359
HIV-1B NT-24	10.8977	10.8128	12.226	14.0562	9.80799	10.9571
HIV-1B CCL2-3	18.1942	18.5094	20.1927	23.5069	16.3809	18.5257
HIV-1B CCL2-6	42.3185	42.2818	46.5329	52.6972	38.1124	41.9027
HIV-1B CCL2-9	80.0058	78.9441	87.6818	97.7151	72.0618	77.9551
HIV-1B CCL2-12	95.8027	95.7278	104.93	118.324	86.2919	94.4596
HIV-1B CCL2-15	64.3755	64.629	70.6158	80.1374	57.9817	63.8781
HIV-1B CCL2-18	49.3499	53.1643	54.21	66.0599	44.4464	52.6041
HIV-1B CCL2-21	32.6457	31.2582	35.9716	39.1612	29.399	31.0625
HIV-1B CCL2-24	14.2669	12.9915	15.9046	16.7314	12.843	13.0996
HIV-1B a-CCL2-3	4.30285	3.41291	5.02539	4.96981	3.86727	3.68037
HIV-1B a-CCL2-6	11.9442	12.3669	13.3686	15.9645	10.7507	12.4854
HIV-1B a-CCL2-9	29.6161	25.4372	32.6638	32.0136	26.6699	25.3383
HIV-1B a-CCL2-12	41.3979	39.7765	45.5277	49.6209	37.2831	39.4391
HIV-1B a-CCL2-15	49.63	47.3153	54.5159	58.8778	44.6987	46.8524
HIV-1B a-CCL2-18	31.5776	33.6954	34.8053	42.1538	28.4368	33.4591
HIV-1B a-CCL2-21	16.9859	17.3112	18.8734	22.0356	15.2924	17.3475
HIV-1B a-CCL2-24	9.71032	8.68635	10.9295	11.4451	8.73841	8.86608
HIV-1B Isotype-3	7.12997	6.78357	7.63512	8.0224	7.86237	6.52175
HIV-1B Isotype-6	26.9151	25.5491	28.3887	29.0534	28.4194	24.0988
HIV-1B Isotype-9	39.3521	38.756	41.4346	43.8547	42.807	38.5912
HIV-1B Isotype-12	54.9903	56.7404	57.8382	64.0103	59.5909	56.341
HIV-1B Isotype-15	33.7773	32.6247	35.5869	36.9832	36.8237	32.5399
HIV-1B Isotype-18	32.8652	25.8574	34.6301	29.3989	27.3222	25.8609
HIV-1B Isotype-21	23.9298	17.0669	25.2573	19.5472	10.2421	8.86577
HIV-1B Isotype-24	11.0602	8.3833	11.7578	9.81525	3.11081	2.28249
HIV-1C NT-3	10.8387	12.8702	12.1615	16.5825	9.75484	12.9804
HIV-1C NT-6	18.6258	18.3794	20.6639	23.3472	16.7696	18.3979
HIV-1C NT-9	25.3121	25.579	27.9643	32.1877	22.7927	25.4777
HIV-1C NT-12	31.9712	29.4204	35.2351	36.9046	28.7914	29.2553
HIV-1C NT-15	25.4782	20.3472	28.1457	25.7635	22.9424	20.333
HIV-1C NT-18	18.9989	18.7231	21.0713	23.7693	17.1057	18.7359
HIV-1C NT-21	10.8387	12.8702	12.1615	16.5825	9.75484	12.9804
HIV-1C NT-24	6.75137	8.61978	7.69881	11.3634	6.07293	8.80062
HIV-1C CCL2-3	12.939	13.2649	14.4547	17.0671	11.6468	13.3684
HIV-1C CCL2-6	16.0947	16.4515	17.9003	20.9799	14.4896	16.502
HIV-1C CCL2-9	26.8872	29.6997	29.6842	37.2475	24.2117	29.5299
HIV-1C CCL2-12	29.4347	31.6495	32.4656	39.6417	26.5065	31.4473
HIV-1C CCL2-15	23.1976	24.5595	25.6557	30.9358	20.888	24.4751
HIV-1C CCL2-18	15.2401	14.6376	16.9672	18.7527	13.7197	14.7184
HIV-1C CCL2-21	7.61286	6.88741	8.63943	9.23617	6.84898	7.09708
HIV-1C CCL2-24	5.37648	4.44696	6.19764	6.23952	4.83441	4.69722
HIV-1C a-CCL2-3	11.873	12.9476	13.2909	16.6775	10.6866	13.0564
HIV-1C a-CCL2-6	16.9817	16.0207	18.8688	20.451	15.2886	16.0784
HIV-1C a-CCL2-9	18.2349	17.1957	20.2371	21.8938	16.4175	17.2339
HIV-1C a-CCL2-12	28.5789	25.0647	31.5312	31.5562	25.7355	24.972
HIV-1C a-CCL2-15	21.1381	23.3107	23.407	29.4025	19.0327	23.2472
HIV-1C a-CCL2-18	19.2768	17.4077	21.3747	22.1541	17.356	17.4423
HIV-1C a-CCL2-21	15.2167	14.9703	16.9417	19.1612	13.6986	15.0455
HIV-1C a-CCL2-24	10.8387	12.8702	12.1615	16.5825	9.75484	12.9804
HIV-1C Isotype-3	5.68519	5.33535	5.88068	6.05114	8.85161	6.08677
HIV-1C Isotype-6	12.6852	12.3781	13.0398	13.6648	14.572	14.5101
HIV-1C Isotype-9	18.7963	17.634	19.2898	19.3466	23.9914	22.4254
HIV-1C Isotype-12	34.8519	32.9284	35.7102	35.8807	30.7871	27.8857
HIV-1C Isotype-15	28.5741	24.6242	29.2898	26.9034	24.5505	23.5683
HIV-1C Isotype-18	24.2407	21.6809	24.858	23.7216	16.1204	14.2138
HIV-1C Isotype-21	21.3519	19.9991	21.9034	21.9034	9.36774	8.37249
HIV-1C Isotype-24	17.7963	17.5814	18.267	19.2898	2.18495	2.99683
