# Supplementary material for: CCL2 mobilizes ALIX to facilitate Gag-p6 mediated HIV-1 virion release
Source: eLife. 2019 Jun 7;8:e35546. doi: 10.7554/eLife.35546 (PMC6592687; doi:10.7554/eLife.35546)
Supplement: Figure 3—source data 1. [file elife-35546-fig3-data1.txt]

C.CY.2009.CY260.JF683803                              -----RD----LISLKSLFGSDPWSQ-
C.TZ.2001.A207.AY253307                               -----KD--P-LASLKSLFGSDPLSQ-
C.ZA.2007.C.CAP239.w117.805dps.4_21_T44.JX976681      -----RE--P-LISLKSLFGSDPLSQ-
C.ZA.2003.03ZAPS073MB1.DQ275649                       ----T----P-LTSLRSLFGSDPLSQ-
C.ZA.2003.04ZAPS194MB1.DQ275650                       -----RE--PPLTSLKSLFGSDPLSQ-
C.TZ.2002.CO6721.AY734560                             -----RE--PPLTSLKSLFGSDPLSQ-
C.BW.2000.00BW22767.AF443107                          -----RE--P-LTSLKSLFGSDPLSQ-
C.SE.2005.SE600415.KP411838                           KEPY-RE--P-LTALKSLFGNDPLFQ-
C.TZ.2002.CO3305.AY734558                             -----RE--P-LISLKSLFGNDPLSQ-
C.BW.1998.98BWMO18D5.AF443080                         -----RE--APLTSLKSLFGSDPLSQ-
C.ZA.2004.04ZASK031B2.AY901974                        -----RE--PPLTSLKSLFGSDPLLQ-
C.ZA.2003.03ZAPS067MB2.DQ396389                       -----RE--PPLISLKSLFGSDPLSQ-
C.CY.2008.CY227.JF683776                              -ELQDRE--P-LTSLKSLFGNDPLFQ-
C.CY.2006.CY176.FJ388952                              -ELQDRE--P-LTSLKSLFGNDPLFQ-
C.CY.2008.CY228.JF683777                              -ELQDRE--P-LTSLKSLFGNDPLFQ-
C.BR.1992.BR025d.U52953                               -ETIDKEL-P-LTSLKSLFGSDPLST-
C.BR.2004.04BR013.AY727522                            --PKDRE--P-LTSLRSLFGSDPLSQ-
C.ZA.2005.CAP210_5w.GQ999983                          --QRDKE--P-LISLKSLFGNDPLSQ-
C.SE.2007.SE600108.KP411830                           -ESKDRE--P-LTSLKSLFGNDPLSQ-
C.CY.2007.CY203.JF683755                              -EPKDKE--P-LTSLKSLFGNDPLSQ-
C.ZA.2003.03ZASK118B1.DQ011169                        -EPKDRE--A-LTSPRSLFGSDPLSQ-
C.ZA.2004.04ZASK201B1.DQ396397                        -ELKDRE--P-LTSLKSLFGSDPLSQ-
C.ZA.2005.CAP88_5w_F2.GQ999980                        -EPKDRE--P-LTSLKSLFGSDPLSQ-
C.BW.1998.98BWMO1410.AF443079                         -EPKDRE--P-LTALKSLFGSDPLSQ-
C.ZA.2003.03ZAPS030MB1.DQ369996                       -EPKDRE--P-LTSLRSLFGSDPLSQ-
C.ZA.2003.03ZASK117B1.DQ056408                        -EPKDRE--P-LTALKSLFGSDPLSQ-
C.ZA.2008.705010185_CH185.mo6.KC156116                -EPRERE--P-LISLKSLFGNDPLSQ-
C.US.2011.17CB6_induced.KF526212                      -ELRDKE--A-LTSLKSLFGSDPLSQ-
C.ET.1986.ETH2220.U46016                              -ELKDRE--A-LTSLKSLFGNDHLLQ-
C.IL.1999.99ET17.AY255826                             KEP-YKE--P-LTALRSLFGSDPLSQ-
C.BW.1996.96BWMO1_5.AF443074                          KEP-YKE--P-LISLRSLFGSDPLSQ-
C.SE.2008.SE600213.KP411834                           REP-YKE--P-LTALKSLFGNDPLLQ-
C.SE.2010.SE600412.KP411837                           KEP-YKE--P-LTALKSLFGSDPLLQ-
C.SE.2006.SE600516.KP411839                           QGP-YQE--P-LTSLKSLFGSDPLSQ-
C.ZA.2003.04ZASK082B1.AY901972                        -SP-YKE--P-LTALRSLFGSDPLSQ-
C.MW.2007.703010167_CH167.w8.KC156213                 -----RE--P-LTSLKSLFGSDPLLQ-
C.BW.1998.98BWMC122.AF443076                          -----RE--P-LISLKSLFGNDPLSQ-
C.ZA.2005.CAP244_8w_F1.GQ999986                       -----RE--P-LISLKSLFGNDPLSQ-
C.BW.2000.00BW17835.AF443096                          -----RE--P-LTSLKSLFGSDPLSQ-
C.CY.2007.CY187.JF683740                              -----RE--P-LISLKSLFGSDPLSQ-
C.ZA.1999.99ZALT39.EU293447                           ----DKE--P-LTSLKSLFGSDPLSQ-
C.ZA.2003.03ZAPS126MB1.DQ275657                       REP-YRE--P-LTALKSLFGSDPLSQ-
C.ZA.2004.04ZAPS157MB1.DQ351232                       REP-YRE--P-LTSLKSLFGSDPLSQ-
C.ZA.2004.04ZASK206B1.DQ056415                        ----DRE--P-LISLKSLFGNDPLSQ-
C.IN.2003.D24.EF469243                                ----DRE--P-LTSLKSLFGSDPLSQ-
C.ZA.2003.03ZASK019B2.AY878063                        ----DRD--H-LTSLKSLFGNDPLSQ-
C.ZA.1999.99ZALT5.EU293445                            ----DRG--P-FTSLKSLFGSDPLSQ-
C.ZA.2003.03ZASK111B1.DQ056404                        ----SRE--P-LTSLKSLFGNDLLSQ-
C.ZA.2004.04ZASK083B2.DQ093585                        ----DRE--P-LTSLKSLFGSDPLSQ-
C.ZA.2004.04ZASK181B1.AY878062                        --QGTLN-FPQIT-L---WQ-RPLVSI
C.ZA.2004.04ZASK191B1.DQ369993                        ----DRE--P-LTALKSLFGSDPLSQ-
C.ZA.2003.03ZAPS059MB2.DQ445634                       ----DRE--P-LTSLKSLFGSDPLSQ-
C.BW.1999.99BW393212.AF443083                         ----DRE--A-LTSLKSLFGSDPLSQ-
C.MW.2008.702010432_CH432.w4.KC156218                 ----DRE--P-LTSLKSLFGNDPLLQ-
C.TZ.1997.97TZ04.AF361874                             ----DRE--P-LTSLKSLFGSDPSQ--
C.BW.2000.00BW38428.AF443109                          RGP-YRE--P-LISLKSLFGSDPLSQ-
C.ZM.2002.02ZM110.AB254142                            REQRERG--P-LTSLKSLFGNDPLSQ-
C.ZA.2003.03ZASK215M6W.DQ275661                       ----DRE--P-LISLKSLFGSDPSSQ-
C.ZA.2003.03ZAPS130MB1.DQ275658                       ----DRE--P-LTSLKSLFGSDPLSQ-
C.ZA.2004.04ZAPS165MB1.DQ351221                       ----DRE--P-LTSLKSLFGSDPLSQ-
C.ZA.2003.03ZASK016MB2.DQ351233                       ----DRE--P-LISLKSLFGSDPLSQ-
C.ZA.2007.C.705010162.e.wg2.JX974246                  ----DRE--P-LTSLKSLFGSDPLSQ-
C.BW.2000.00BW2127214.AF443105                        -----RE--A-LTSLKSLFGSDPLSQ-
C.MW.2009.DEMC09MW008.KP109525                        -----RE--P-LISLKSLFGSDPLSQ-
C.CY.2005.CY040.FJ388901                              -----RE--P-LTSLKSLFGSDPLSQ-
C.TZ.1998.98TZ017.AF286235                            -----RE--P-LISLKSLFGSDPLSQ-
C.BW.2000.00BW20872.AF443104                          -----RE--P-LTSLKSLFGSDPLSQ-
C.ZA.2004.04ZASK176B1.DQ056416                        -----RE--P-LISLKSLFGNDPLSQ-
C.MW.2009.DEMC09MW007.KP109524                        -----RE--P-LTALKSLFGSDPLSQ-
C.ZA.2004.04ZASK150B1.DQ011178                        -----RE--P-LISLKSLFGSDPLSQ-
C.ES.2008.X2363_2.EU786681                            -----RE---TLTSLKSLFGNDPWSQ-
C.ZA.2003.SK043B1.AY772700                            -----RE--P-LTSLKSLFGSDPLLQ-
C.ZA.2004.04ZASK127B1.DQ011172                        -----RE--P-LISLKSLFGSDPLSQ-
C.TZ.2001.A388.AY253317                               -----RE--P-LISLKSLFGSDPLSQ-
C.BW.2000.00BW16162.AF443092                          -----RE--P-LISLKSLFGSDPLSQ-
C.MW.2009.DEMC09MW006.KP109523                        -----RE--P-LTSLKSLFGNDPLSQ-
C.ZA.2004.04ZASK178B1.DQ093587                        -----RE--P-LTALKSLFGSDPLSQ-
C.ZA.1998.TV002_patent.AX455929                       -----RE--P-LTSLKSLFGSDPLSQ-
C.ZA.2004.04ZAPS168B1.DQ164121                        -----RE--P-LTSLKSLFGSDPLSQ-
C.ZA.2004.04ZAPS172MB1.DQ275659                       -----RE--P-LTSLRSLFGSDPLSQ-
C.TZ.2001.A246.AY253308                               -----RE--P-LISLKSLFGSDHSSQ-
C.BW.2000.00BW087421.AF443090                         -----RE--P-LISLKSLFGNDPLSQ-
C.ZM.1989.ZAM18.AB485645                              -----RE--P-LTSLKSLFGSDPLSQ-
C.ZA.2003.03ZAPS063MB1.DQ396388                       -----RE--P-LISLKSLFGSDPLSQ-
C.ZA.2004.04ZAPS177MB1.DQ396394                       -----RE--P-LTSLRSLFGSDPLSQ-
C.SO.1989.89SM_145.AY713415                           -----KE--H-LTSLKSLFGSDPLSQ-
C.ZA.2003.03ZAPS124MB1.DQ369976                       -----RE--P-LTSLKSLFGSDPLLQ-
C.ZA.2003.04ZAPS016MB1.DQ275644                       ------E--P-LTSLKSLFGSDPLFQ-
C.ZA.2003.03ZAPS055MB1.DQ396373                       -----RE---TLTSLKSLFGSDPLFQ-
C.MW.2008.702010440_CH440.w4.KC156219                 -----RE--P-LTSLKSLFGSDPLSQ-
C.ZA.2003.SK112B1.AY772695                            -----RE--P-LTSLKSLFGSDPLSQ-
C.ZA.2004.04ZAPS216B1.DQ093600                        -----RE--P-LTSLKSLFGNDPLSQ-
C.BW.2000.00BW3970_2.AF443114                         -----RE--P-LISLKSLFGSDPLSQ-
C.ZA.2003.03ZAPS118MB1.DQ396368                       -----KE---TLTSLRSPFGSDPLSQ-
C.TZ.2001.BD9_11.AY253322                             -----RE--P-LTSLKSLFGSDPLSQ-
C.ZA.1998.TV001_patent.AX455917                       -----RE--P-LTSLKSLFGSDPLSQ-
C.ZA.2003.03ZASK078B1.AY901971                        -----RE--P-LTSLKSLFGNDPLSQ-
C.ZA.2003.03ZASK026B2.DQ011165                        -----RE--P-LTSLKSLFGSDPLSQ-
C.ZA.2009.DEMC09ZA008.JX140667                        -----RE--P-LTSLKSLFGSDPLSQ-
C.ZA.1997.97ZA009.AY118166                            -----RE--P-LTSLKSLFGSDPLSQ-
C.IN.1993.93IN999.AF067154                            -----RE--P-LTSLKSLFGSDPLSQ-
C.ZA.2004.04ZASK174B1.AY901980                        -----RE--P-LTSLKSLFGSDPLSQ-
C.BR.2004.04BR038.AY727524                            -----RE--P-LISLKSLFGSDPSSQ-
C.ZM.2009.DEMC09ZM004.KF716466                        -----RE--P-LISLKSLFGNDPLSQ-
C.ZA.2003.03ZAPS023MB1.DQ351225                       -----RE--P-LISLKSLFGSDPLSQ-
C.ZA.2003.03ZASK212B.DQ978981                         -----RE--P-LISLKSLFGSDPLSQ-
C.ZA.2005.CAP248_9w.GQ999987                          -----RE--P-SISLKSLFGSDPLSQ-
C.ZA.2001.01ZATM45.AY228557                           -----RE--P-LISLKSLFGSDPLSQ-
C.ZA.2003.03ZASK076B1.AY901975                        -----RE--P-LTSLKSLFGSDPLLQ-
C.ZA.2003.03ZAPS152MB1.DQ396399                       -----RE--P-LTSLKSLFGNDPWSQ-
C.ZA.2003.03ZAPS056MB1.DQ396374                       -----RE--P-LTSLKSLFGSDPLSQ-
C.ZA.2002.02ZAPS015MB1.DQ369995                       -----RE--P-LTSLKSLFGSDPLSQ-
C.ZA.2004.04ZASK171B1.DQ351217                        -----RE--P-LISLKSLFGSDPLSQ-
C.ZA.2004.04ZASK180B1.AY878059                        -----RE--P-LTSLKSLFGSDPLSQ-
C.ZA.2003.03ZAPS020MB1.DQ275653                       -----RE--P-LISLKSLFGSDPLSQ-
C.ZA.2004.04ZASK202B1.DQ011180                        -----RE--P-LTSLKSLFGSDPLSQ-
C.ZA.2003.03ZASK006B2.AY878056                        -----RE--P-LTSLKSLFGSDPWSQ-
C.ZA.2004.04ZASK192B1.DQ396382                        -----RE--P-LTSLKSLFGSDPLSQ-
C.TZ.1997.97TZ05.AF361875                             -----RE--P-LISLKSLFGSDPLSQ-
C.ZM.2011.DEMC11ZM006.KF716467                        -----RE--A-ITSLRSLFGNDPLSQ-
C.ZA.2005.05ZASK246B1.DQ369983                        -----RE--P-LTSLRSLFGSDPLSQ-
C.ET.2002.02ET_288.AY713417                           -----RE--A-LTSLKSLFGNDPLSQ-
C.BW.1999.99BWMC168.AF443087                          -----RE---TLTSLRSLFGGDPLSQ-
C.ZA.1999.ZASW7.AF411966                              -----RE--P-LISLKSLFGNDPLSQ-
C.ZA.1998.98ZA528.AY158535                            -----RE---TLTSLKSLFGSDPLSQ-
C.ZA.2004.SK140B1.AY901973                            -----RE--P-LTSLKSLFGNDPLSQ-
C.ZA.2004.04ZASK148B1.DQ093590                        -----RE--P-LISLKSLFGSDPLSQ-
C.BW.2000.00BW20361.AF443102                          -----RE--P-LISLKSLFGSDPLSQ-
C.ZA.2005.CAP8_3w_F2.GQ999972                         -----RE--P-LISLKSLFGSDPLLQ-
C.BW.1999.99BW4745.AF443085                           -----RE--P-LTSLKSLFGSDPLSQ-
C.BW.2000.00BW5031_1.AF443115                         -----RE--P-LISLKSLFGSDPLSQ-
C.ZM.2011.DEMC11ZM005.KP109495                        -----RE--P-LTSLKSLFGSDPLSQ-
C.MW.2007.DEMC07MW001.KP109520                        -----RE--P-LTSLKSLFGNDPLSQ-
C.ZA.2003.03ZASK013B2.DQ275660                        -----RE--P-LTSLKSLFGSDPLSQ-
C.ZM.1996.96ZM751.AF286225                            -----KE--P-LTALKSLFGSDPLSQ-
C.ZA.2004.04ZASK165B1.DQ396387                        -----GE--H-LTALKSLFGSDLLSQ-
C.ZA.2005.CAP255_8w_F1.GQ999988                       -----RE--P-LTSLKSLFGSDPLLQ-
C.ZA.2003.03ZAPS112MB2.DQ396386                       -----RE--P-LISLKSLFGSDPSSQ-
C.ZA.2003.03ZASK120B1.DQ011176                        -----RE--P-LTSLKSLFGSDPLSQ-
C.ZA.2004.04ZASK131B1.DQ056412                        -----RE--P-LTSLKSLFGSDPLSQ-
C.ZA.2003.03ZASK103B1.DQ164106                        -----RE--P-LTSLKSLFGSDPLSQ-
C.ZA.2003.03ZASK232B1.DQ093589                        -----RE--P-LTSLKSLFGSDPLSQ-
C.ZA.2008.705010534_CH534.w12.KC156221                -----RE--P-LTSLKSLFGNDPLSQ-
C.ZM.2003.ZM246F_flA1.FJ496185                        -----RE--P-LTSLKSLFGSDPLSQ-
C.KE.1991.KNH1268.AY945738                            -----KE--P-LTSLKSLFGNDPLSQ-
C.BR.2004.04BR073.AY727525                            -----RE--P-LTSLKSLFGSDPLSQ-
C.BR.2004.04BR021.AY727523                            -----RE--P-LTSLKSLFGSDPSLQ-
C.BR.2007.DEMC07BR003.JX140663                        -----RE--P-LTSLKSLFGSDPLSQ-
C.DK.2001.CTL_015.EF514713                            KEP-YKE--P-LISLKSLFGNDPLSQ-
C.IL.1998.98IS002.AF286233                            KEP-YKE--P-LSALKSLFGNDPLSQ-
C.IL.1999.99ET14.AY255825                             KEP-YKE--P-LTALKSLFGSDPLSQ-
C.DJ..DJ259.AB485643                                  KEP-YKE--P-LTALRSLFGNDPLSQ-
C.IL.1999.99ET1.AY255823                              QGP-YKE--P-LTALKSLFGSDPLSQ-
C.ZA.2004.SK134B1.AY703909                            REP-YKE--P-LTALKSLFGSDPLSQ-
C.ZA.2004.04ZASK196B1.DQ056413                        RESKDRE--P-LTSLKSLFGSDPLSQ-
C.ZA.2005.CAP63_5w_F4.GQ999976                        REP-YRE--P-LTSLKSLFGSDLLSQ-
C.MW.2007.703010085_CH085.w4a.KC156211                R-----E--P-LISLKSLFGSDPLSQ-
C.ZA.2004.04ZASK173B1.DQ093604                        R-----E--P-LISLKSLFGSDPLSQ-
C.TZ.2002.CO328.AY734551                              R-----E--P-LTSLKSLFGSDPLSQ-
C.ZM.2002.02ZM115.AB254148                            KEP-YRE--P-LTSLRSLFGSDPLLQ-
C.ZM.2002.02ZM108.AB254141                            R-----E--P-LISLKSLFGSDPSSQ-
C.ZA.2007.706010164_CH164_TF.KC156127                 R-----E--P-LTSLKSLFGSDPLSQ-
C.BW.1996.96BW1104.AF110969                           R-----E--P-LISLKSLFGSDPLSQ-
C.BW.1998.98BWMC134.AF443077                          K-----E--P-LISLKSLFGSDPLSQ-
C.ZA.2000.1195MB.AY463220                             -----RE--P-LTSLKSLFGSDPLSQ-
C.ZA.2003.03ZASK073B1.AY901970                        -----RE--P-LTSLKSLFGNDPWSQ-
C.ZA.2007.705010198_CH198_TF.KC156130                 -----RE--P-STSLKSLFGNDPLSQ-
C.ZA.2002.02ZAPS014MB1.DQ351218                       -----RE--P-LTSLKSLFGSHPLSQ-
C.MW.2007.703010256_CH256_TF.KC156122                 -----RE--P-SISLKSLFGNDPLSQ-
C.TZ.2001.A125.AY253304                               -----SE--PHLTSLKSLFGSDPLSQ-
C.ZA.2004.04ZASK052MB2.DQ396366                       REP------P-LTSLRSLFGSDPLSQ-
C.ZA.2003.SK040B1.AY703908                            -----RE--P-LTSLRSLFGSDPLSQ-
C.BW.1996.96BWM032.AF443075                           -----RE--P-LISLKSLFGSDPLSQ-
C.ZA.2003.03ZAPS105MB2.DQ445632                       -----RE--P-LSALKSLFGSDPLSQ-
C.ZA.2012.DEMC12ZA096.KP109517                        -----RES-P-LTSLKSLFGNDPLSQ-
C.ZA.2003.03ZASK036B1.AY901966                        -----RE--P-LISLKSLFGSDPLSQ-
C.ZA.2004.SK144B1.AY703911                            -----RE--P-LTSLKSLFGSDPLSQ-
C.MW.2008.702010293_CH293.w8a.KC156216                -----RE--P-LTSLKSLFGSDPLSQ-
C.ZA.2012.DEMC12ZA087.KP109516                        -----RE--P-LISLKSLFGSDPLSQ-
C.ZA.2003.03ZAPS113MB2.DQ396365                       REP------P-LTSLKSLFGSDPLSQ-
C.ZA.2003.SK029B2.AY772691                            -----RE--P-STSLKSLFGSGPWSQ-
C.ZA.2004.04ZAPS206B1.DQ164126                        -----RE--P-LISLKSLFGSDPLSQ-
C.ZA.2004.04ZAPS195B1.DQ164118                        -----RG--P-LTALKSLFGGDPLSQ-
C.ZA.2003.03ZASK107B1.DQ056410                        -----KE--P-LTALKSLFGSDPWSQ-
C.ZA.2004.04ZAPS190B1.DQ093602                        -----RE--P-LTSLKSLFGSDPLSQ-
C.BW.2000.00BW3891_6.AF443113                         -----RE--P-LTSLKSLFGSDPLSQ-
C.ZA.2003.03ZASK039B2.AY878068                        -----RE--P-LTSLKSLFGSDPLSQ-
C.ZM.2002.02ZMBC.AB254149                             -----RE--P-LTSLKSLFGSDPLSQ-
C.ZA.2004.04ZASK184B1.DQ056418                        -----KE--P-LTSLKSLFGNDPLSQ-
C.IN.2005.C.IN.05.NIRT333.1.KF766540                  -----RE--P-LTSLKSLFGSDPLSQ-
C.MW.2008.4403bmLwk4_fl11.KF527172                    -----KE--P-LTSLKSLFGSDPSLI-
C.ZA.2004.04ZAPS197MB1.DQ369997                       -----RE--P-LTSLKSLFGSDPLSQ-
C.IN.2000.DEMC00IN009.KP109484                        -----RE--P-LTSLKSLFGNDPLSQ-
C.IN..VB39.EF694032                                   -----RE--P-LISLISLFGSDPLSQ-
C.ZA.2004.04ZASK169B1.DQ396381                        -----RE--P-LTPLKSLFGSDPLSQ-
C.IN.2004.C.IN.04.NIRT379.1.KF766537                  -----RE--P-LTSLRSLFGSDPLSQ-
C.IN.1999.01IN565_10.AY049708                         -----RE--P-LTSLKSLFGSDPLSQ-
C.IN..VB49.EF694034                                   -----RE--P-LTSLKSLFGSDPLSQ-
C.TZ.2001.A301.AY253312                               -----EP--P-LTSLKSLFGNDPLSQ-
C.MW.2007.C.703010159.S.0dps.fl.JX974244              -----RE--P-LTSLKSLFGSDPLSQ-
C.BW.1996.96BW15B03.AF110973                          -----RE--P-LISLKSLFGSDPLSQ-
C.BW.1999.99BW46424.AF443084                          -----RE--P-LTSLKSLFGSDPLSQ-
C.BW.2000.00BW18595.AF443099                          -----RE--P-LTSLKSLFGSDPLSQ-
C.BW.2000.00BW17956.AF443097                          -----KE--P-LTSLKSLFGSDPLSQ-
C.ZA.2007.DEMC07ZA011.JX140664                        -----RE--P-LISLKSLFGSDPLSQ-
C.BW.2000.00BW192113.AF443101                         -----RE--P-LTSLKSLFGSDPLSQ-
C.ZM..HIV1084i.AY805330                               -----RE--P-LTSLKSLFGSDPSSQ-
C.ZA.2003.03ZAPS151MB1.DQ396392                       -----KE--P-LISLKSLFGSDPLSQ-
C.ZA.2004.04ZAPS188B1.DQ164122                        -----KE--P-LISLKSLFGSDP-SQ-
C.ZA.2000.C_ZA_J112MA.AY585265                        -----RE--P-LTSLKSLFGSDPLSQ-
C.ZA.2003.03ZASK223B1.DQ093597                        -----RE--P-LTSLKSLFGSDPLSQ-
C.ZA.2003.03ZAPS125MB1.DQ396390                       -----RE--P-LTSLKSLFGSDPLSQ-
C.IN.1998.98IN012.AF286231                            -----RE--P-LTSLKSLFGSDPLSQ-
C.ZA.2003.03ZAPS054MB2.DQ369988                       -----KE--P-LTSLKSLFGSDPLSQ-
C.TZ.2002.CO178.AY734556                              -----GE--P-LISLKSLFGSDPLSQ-
C.ZA.2003.03ZAPS155MB1.DQ396371                       -----RE--P-LTSLKSLFGSDPLSQ-
C.BW.2000.00BW18802.AF443100                          -----RE--P-LTSLKSLFGNDPLSQ-
C.SE.2009.SE600314.KP411836                           -----RE--P-LTSLKSLFGSDPLSQ-
C.BW.2000.00BW17732.AF443095                          -----RE--P-LTSLKSLFGSDPLSQ-
C.ZA.1998.98ZA445.AY158533                            -----RE--P-LTSLKSLFGSDPLSQ-
C.MW.2008.703010269_CH269.w24.KC156215                -----RE--P-LTSLKSLFGSDPLSQ-
C.ZA.2003.03ZASK072B1.DQ093593                        -----RE--P-LTSLKSLFGSDPLSQ-
C.ZA.2003.03ZAPS017MB1.DQ351224                       -----RE--P-LISLKSLFGSDPLSQ-
C.ZA.2005.CAP45_5w_F1.GQ999974                        -----RE--P-LTSLKSLFGSDPLSQ-
C.ZA.2003.03ZAPS089MB1.DQ351216                       -----RE--P-LTALKSLFGSDPLSQ-
C.ZA.2003.03ZAPS108MB1.DQ396378                       -----RE--P-LTSLKSLFGSDPLSQ-
C.ZA.2003.03ZAPS042MB1.DQ369977                       -----RE--P-LTSLKSLFGSDLLSQ-
C.ZA.2004.04ZAPS211B1.DQ164112                        -----RE--P-LISLKSLFGSDPLSQ-
C.ZA.2003.03ZAPS133MB1.DQ275646                       -----RE--P-LISLKSLFGSDPLSQ-
C.ZA.2000.1176MB.AY463218                             -----RE--P-LISIKSLFGSDPLSQ-
C.ZA.2003.03ZAPS123MB1.DQ396369                       -----RE--P-LTSLRSLFGNDPLSQ-
C.ZA.2003.03ZASK066B1.AY901969                        -----RE--P-LTSLKSLFGSDPLSQ-
C.KE.2000.KER2010.AF457054                            -----RE--P-LTSLKSLFGSDPLSQ-
C.ZA.1998.CTSC2.AY043176                              -----RE--P-LTSLKSLFGSDPLSQ-
C.ZA.1999.99ZALT21.EU293446                           -----RE--P-LTSLKSLFGSDPLSQ-
C.ZM.2011.DEMC11ZM003.KP109494                        --P------P-LTALKSLFGSDPLSQ-
C.ZA.2004.04ZASK208B1.DQ056406                        -----RE--P-LTSLKSLFGSDPLSQ-
C.ZA.2003.03ZAPS044MB1.DQ396384                       -----RE--P-LTSLKSLFGSDPLSQ-
C.BW.2000.00BW3876_9.AF443111                         -----RE--P-LTSLKSLFGSDPLSQ-
C.MW.2009.DEMC09MW010.KP109527                        -----RE--P-LTSLKSLFGSDPLSQ-
C.ZA.2003.03ZAPS074MB2.DQ351228                       -----RE--P-LTSLRSLFGSDPLSQ-
C.ZA.2003.03ZASK104B1.DQ396395                        -----RE--P-SISLKSLFGNDPLSQ-
C.ZA.2009.DEMC09ZA009.JX140668                        -----RE--P-LTSLKSLFGNDPLSQ-
C.ZA.2003.03ZAPS094MB1.DQ396377                       -----RE--P-LTSLKSLFGSDPLSQ-
C.ZA.2004.04ZAPS170B1.DQ164116                        -----RE--P-LTSLKSLFGSDPLSQ-
C.ZA.2003.03ZAPS088MB1.DQ275651                       -----RE--H-LTSLKSLFGSDPLSQ-
C.ZA.2000.1165MB.AY463230                             -----RE--P-LISLKSLFGSDPLSQ-
C.ZA.2003.SK116B1.AY772696                            -----RE--P-LTSLKSLFGSDPLSQ-
C.ZA.2003.SK033B2.AY772692                            -----RE--A-LTSLKSLFGSGPLSQ-
C.ZA.2003.03ZAPS043MB1.DQ351227                       -----RE--P-LTSLKSLFGSDPLSQ-
C.ZA.2004.04ZASK151B1.AY901977                        -----RE--P-LTSLKSLFGSDPLSQ-
C.ZA.2004.04ZASK190B1.DQ056409                        -----RE--P-LISLKSLFGSDPLSQ-
C.ZA.2004.04ZAPS161B1.DQ164115                        -----RE--P-LTSLKSLFGSDPLSQ-
C.ZA.2003.03ZAPS104MB1.DQ369990                       -----RE--P-LTSLKSLFGSDPLSQ-
C.ZA.2005.CAP85_5w_F1.GQ999979                        -----RG--P-LTSLKSLFGSDPSLQ-
C.MW.2008.DEMC08MW004.KP109522                        -----RE--P-LTSLKSLFGSDPLSQ-
C.BW.2000.00BW07621.AF443088                          -----RE--P-LTSLKSLFGSDPLSQ-
C.ZA.1990.pZAC_R3714.JN188292                         -----KE--P-LTSLKSLFGSDPLSQ-
C.ZA.2004.SK133B1.AY772698                            -----RE--P-LISLKSLFGNDPLSQ-
C.BW.1996.96BW0407.AF110963                           -----RE--T-LTSLKSLFGNDPLSQ-
C.BW.2000.00BW17593.AF443094                          -----RE--T-LTSLRSLFGSDPLSQ-
C.ZA.2004.CAP30_5w_F4.GQ999973                        -----RE--P-LISLKSLFGSGPLSQ-
C.ZA.2003.03ZASK005B2.DQ011175                        -----RE--P-LTSLKSLFGSDPLSQ-
C.ZA.2003.03ZAPS116MB1.DQ445635                       -----RE--P-LTSLKSLFGSDPLSQ-
C.ZA.2003.03ZAPS122MB1.DQ396370                       -----RE--P-LTSLKSLFGSDPLSQ-
C.ZA.2000.1217MB.AY463226                             -----RE--P-LISLKSLFGSDPLSQ-
C.ZA.2002.02ZAPS006MB1.DQ351220                       -----RE--P-LTALKSLFGNDPLSQ-
C.ZA.2003.SK041B1.AY772693                            -----RE--P-LTSLKSLFGNDPLSQ-
C.ZA.2000.1168MB.AY463231                             -----RE--P-LISLKSLFGSDPLSQ-
C.CY.2006.CY166.FJ388948                              -----RE--P-LTSLKSLFGSDPLSQ-
C.ZA.2004.04ZASK147B1.DQ164114                        -----RE--P-LISLKSLFGNDPLSQ-
C.ZA.2004.04ZASK159B1.DQ011179                        -----KE--T-LTSLKSLFGNDPLSQ-
C.ZA.2003.03ZASK058B2.AY901967                        -----RE--P-LTSLKSLFGSDPLSQ-
C.ZA.2003.03ZAPS025MB1.DQ351226                       -----RE--P-LTSLKSLFGSDPLSQ-
C.ZA.2003.03ZASK213B1.DQ093607                        -----RE--P-LTSLKSLFGSDPLSQ-
C.ZA.2004.04ZASK167B1.DQ164127                        -----RE--P-LISLKSLFGSDPLSQ-
C.ZA.2004.04ZASK154B1.AY878071                        -----RE--P-LTSLKSLFGSDPLSQ-
C.ZA.2003.03ZAPS032MB1.DQ445633                       -----RE--P-LTSLKSLFGNDPLSQ-
C.ZA.2003.03ZAPS071MB1.DQ396376                       -----RE--P-LTSLKSLFGSDHLSQ-
C.ZA.2007.705010067_CH067_TF.KC156125                 -----RE--P-LTSLKSLFGSDPLSQ-
C.ZA.2000.1157M3M.AY585266                            -----RE--P-LTSLKSLFGSDPLSQ-
C.TZ.2002.CO3056.AY734550                             -----RE--P-LTSLKSLFGNDPLSQ-
C.ZA.2004.04ZAPS193B1.DQ164109                        -----RE--P-LTSLKSLFGSDPLSQ-
C.ZM.2003.ZM247F_flA1.FJ496195                        -----KD--P-LTSLKSLFGSDPLSQ-
C.CY.2005.CY069.FJ388913                              -----KE--P-LISLKSLFGSDPLSQ-
C.ZA.2007.C.704010042.S.0dps.fl.JX974245              ------E--P-LTSLRSLFGSDPLSQ-
C.ZA.2000.1192M3M.AY463219                            -----RE--P-LTSLKSLFGSDPLSQ-
C.BW.1998.98BWMC14A3.AF443078                         -----RE--P-LTSLKSLFGNDPLSQ-
C.TZ.2001.A260.AY253310                               -----KE--P-LISLKSLFGNDPLSQ-
C.ZA.2003.03ZAPS026MB1.DQ369985                       -----RE--P-LISLKSLFGNDPLSQ-
C.BW.1996.96BW16B01.AF110976                          -----RE--H-LTSLRSLFGNDPLSQ-
C.BW.2000.00BW38713.AF443110                          -----RE--P-LTSLKSLFGSDPLSQ-
C.ZA.2003.03ZAPS066MB2.DQ396375                       -----RE--P-LTSLKSLFGSDPLSQ-
C.GE.2003.03GEMZ033.DQ207941                          -----RE--P-LISLKSLFGSDPLSQ-
C.ZA.2010.DEMC10ZA001.JX140669                        -----RE--P-LTALKSLFGSDLLSQ-
C.ZM.1996.96ZM651.AF286224                            -----RE--A-LTSLKSLFGSDPLSQ-
C.ZA.2003.03ZAPS086MB1.DQ275654                       -----RE--P-LISLKSLFGNDPLSQ-
C.ZA.2004.04ZASK163B1.AY901979                        -----RE--P-LISLKSLFGSDPLSQ-
C.ZA.2004.CAP61_8w_F3.GQ999975                        -----RE--T-LTSLKSLFGSDPLSQ-
C.ZA.2004.04ZAPS202B1.DQ093598                        -----RE--P-LTSLRSLFGNDPLSQ-
C.BW.2000.00BW076820.AF443089                         -----RE--P-LTALKSLFGSDPLSQ-
C.ZM.2002.02ZM112.AB254143                            -----RE--P-LTSLKSLFGSDPLSQ-
C.ZA.2004.04ZASK152MB1.DQ445631                       -----RE--P-LTSLKSLFGSDPLSQ-
C.ZA.2003.03ZAPS057MB2.DQ369989                       -----RE--P-LISLKSLFGSDPLSQ-
C.ZA.2003.03ZAPS136MB1.DQ351231                       -----RD--P-LTSLKSLFGSDPSSQ-
C.ZA.2002.02ZAPS001MB1.DQ275648                       -----RE--P-LTSLKSLFGNDPLSQ-
C.IN.1999.DEMC99IN001.KP109486                        -----RE--P-LTSLRSLFGSDPLSQ-
C.IN.1999.DEMC99IN003.KP109488                        -----RE---TLTSLKSLFGSDPLSQ-
C.IN.2000.DEMC00IN010.KP109485                        ------E--P-LTSLRSLFGSDPLSQ-
C.IN.2000.DEMC00IN008.KP109483                        -----RE--P-LISLRSLFGSDPLSQ-
C.IN.2000.DEMC00IN006.KP109481                        -----RE--P-LTSLKSLFGSDPLSQ-
C.IN.1999.DEMC99IN002.KP109487                        -----RE--P-LTSLRSLFGSDPLSQ-
C.CN.2007.07CNYN336.KF835522                          -----RD---TLTSLRSLFGSDPLSQ-
C.IN.2009.T125_2139.KC156210                          -----RE---TLTSLRSLFGSDPLSQ-
C.ZA.2000.1171MB.AY463232                             -----REL-P-LTSLKSLFGSDPLSQ-
C.ZA.1997.97ZA003.AY118165                            -----GE---TLTSLKSLFGSDPLSQ-
C.ZA.1999.DU179.AY043174                              -----RE--P-LTSLKSLFGSDPLSQ-
C.ZA.1998.98ZA502.AY158534                            -----RE--P-LTSLKSLFGSDPLSQ-
C.ZM.2003.ZM249M_flC1.FJ496209                        ----DRE--P-LTSLKSLFGSDPLSQ-
C.ZA.2004.SK143B1.AY703910                            ----DRE--P-LTSLRSLFGSDPLSQ-
C.TZ.2002.CO6130.AY734559                             ------E--PPLASLRSLFGSDPLSQ-
C.TZ.2001.BD22_11.AY253321                            ----DKE--PPLTSLRSLFGSDPLSQ-
C.ZA.2003.03ZAPS050MB1.DQ369980                       ----DKE--PPLTSLKSLFGSDPLSQ-
C.ZA.2000.C_ZA_1069MB.AY585268                        ----DRE--P-LTSLKSLFGSDPLSQ-
C.ZA.1999.99ZACM9.AF411967                            ----DEE--PPLTSLKSLFGSDPLSQ-
C.ZA.2003.03ZAPS131MB1.DQ396380                       ----LKE--PPLTSLKSLFGSDPLSQ-
C.ZA.2003.03ZASK113B1.DQ351237                        ----QQE--PPLTSLKSLFGNDPLLQ-
C.ZA.2000.1214MB.AY463236                             ----DKE--PPLASLKSLFGNDPLSQ-
C.BW.1996.96BW1210.AF110972                           ----DRE--PPLASLKSLFGNDPLSQ-
C.ZA.2004.04ZASK170B1.DQ093595                        ----DRE--PPLASLKSLFGNDPLSQ-
C.MW.1993.93MW_965.AY713413                           ---EDRE--PPLTSLKSLFGNDPLSQ-
C.TZ.2001.BD39_8.AY253313                             ----DGE--PPLTSLKSLFGSDPLSQ-
C.ZM.2002.02ZMJC.AB254155                             ----DRE--PPLTSLKSLFGSDPLSQ-
C.ZA.2004.04ZASK136B1.DQ011177                        ----DKE--PPLTSLKSLFGSDPLSQ-
C.MW.2007.702010141_CH141.w12.KC156212                ----DRE--PPLTSLKSLFGSDPLSQ-
C.BR.1998.98BR004.AF286228                            -----RE--P-LTSLKSLFGSDPLSQ-
C.UY.2001.TRA3011.AY563169                            -----RE--P-LTSLKSLFGSDPLSQ-
C.AR.2001.ARG4006.AY563170                            -----RE--P-LTSLKSLFGSDPLSQ-
C.ZM.2003.ZM247F_flB8.FJ496198                        KDP-YKD--P-LTSLKSLFGSDPLYQ-
C.YE.2002.02YE511.AY795906                            ------E--P-LTSLKSLFGSDPLLP-
C.SE.2007.SE600122.KP411832                           -----RE---TLTSLKSLFGSDPLSQ-
C.ZA.2004.04ZASK139B1.AY878072                        ----DRE--P-LISLKSLFGSDPLSQ-
C.TZ.2008.707010457_CH457.w8.KC156220                 -----RE---TLTSLKSLFGSDPLSQ-
C.ZA.2004.04ZASK204B1.DQ056414                        RES------H-LTSLKSLFGNDPLSQ-
C.ZA.2005.05ZAPSK240B1.DQ369991                       GES------H-LTSLKSLFGSDPLSQ-
C.ZA.2003.03ZAPS097MB1.DQ351230                       RE----E--P-LTSLKSLFGSGPLSQ-
C.ZA.1997.97ZA012.AF286227                            RET------P-LTSLKSLFGSDPLSQ-
C.ZA.1998.TV012.AY162225                              -----KE--PPLTSLKSLFGSDPLSQ-
C.ZA.2004.04ZASK185B1.DQ011174                        -----RE--P-LISLKSLFGSDPLSQ-
C.ZA.1999.99ZALT45.EU293449                           -----RE---TLTSLKSLFGSDPLLQ-
C.MW.2009.DEMC09MW009.KP109526                        -----GD----LISLKSLFGSDPLSQ-
C.ZA.2000.1119MB.AY463229                             -----RE---TLTSLKSLFGNDPLSQ-
C.MW.2007.703010200_CH200_TFa.KC156117                REP-YKE--P-LAALRSLFGNDPLSQ-
C.ZA.2005.05ZASK247B1.DQ369994                        -----RE--P-LTSLRSLFGNDPLSQ-
C.ZA.2003.03ZASK084B1.AY901981                        -----RE--P-LTSLKSLFGNDPLSQ-
C.BW.1999.99BW47547.AF443086                          -----RE--P-LTSLKSLFGNDPLSQ-
C.ZA.2003.03ZASK094B1.AY878070                        -----RE--P-LTSLKSLFGSDPLSQ-
C.ZA.2004.04ZASK175B1.DQ164129                        -----RE--P-LTSLKSLFGSDP-SQ-
C.BW.1996.96BW17.AF110979                             -----RE--P-LTSFKSLFGSDPLSQ-
C.ZA.2004.04ZASK156B1.DQ011171                        -----RE--P-LTSLKSLFGSDPLSQ-
C.ZA.2004.04ZASK142B1.DQ011167                        -----KE--P-LTSLKSLFGNDPLSQ-
C.ZA.2003.03ZASK233B1.DQ351234                        -----RE--P-LTSLKSLFGSDPLSQ-
C.SE.2007.SE600119.KP411831                           -----RE--P-LTSLKSLFGSDPLSQ-
C.ZA.2003.03ZAPS091MB1.DQ275645                       -----RE--P-LTSLKSLFGSDPLSQ-
C.BW.2000.00BW20636.AF443103                          -----KE--P-LISLKSLLGNDPLSQ-
C.ZA.2004.04ZAPS189B1.DQ164117                        -----RE--P-LTSLKSLFGNDPLSQ-
C.ZA.2004.04ZASK164B1.DQ056405                        -----RE--P-LTSLKSLFGSDLLSQ-
C.BW.1996.96BW06H51.AF290027                          -----KE--P-LTSLKSLFGSDPLSQ-
C.ZA.2002.02ZAPS005MB1.DQ351235                       -----RE--PPLTSLKSLFGSDPLSQ-
C.SN.1990.90SE_364.AY713416                           -----RE--P-LT-LKSLFGSDPL-Q-
C.ZA.2003.03ZAPS083MB1.DQ351229                       -----RE--P-LTSLKSLFGSDPLSQ-
C.CN.2010.YNFL19.KC870038                             ---IDKELYP-LTSLKSLFGNDPLSQ-
C.SE.2008.SE600210.KP411833                           -----RE--P-LTALKSLFGSDPLLQ-
C.ZA.2003.03ZASK224MB1.DQ275664                       -----RE--P-LTSLKSLFGSDPLSQ-
C.IN.1998.98IN022.AF286232                            -----RE--P-LTSLKSLFGSDPLSQ-
C.CN.2009.09YNLX090sg.KC898995                        REP-YKE--P-LTSLRSLFGSDPLSQ-
C.CN.2007.07CNYN328.KF835515                          -----RE--P-LTSLRSLFGSDPLSQ-
C.ZA.2003.03ZAPS027MB1.DQ351223                       -----RE--P-LISLKSLFGNDPLSQ-
C.ZA.2003.03ZAPS103MB2.DQ275656                       -----RE--P-LTSLKSLFGSDPLSQ-
C.ZA.2005.05ZASK244B1.DQ369992                        -----RE--P-LTSLRSLFGSDPLSQ-
C.ZA.2005.CAP206_8w_F1.GQ999982                       -----RE--P-LTALKSLFGSDPLSQ-
C.ZA.2003.03ZASK034B1.AY878065                        -----RE--P-LTALKSLFGSDPLSQ-
C.ZA.2003.03ZAPS048MB1.DQ396364                       -----RE--P-LTSLKSLFGSDPLSQ-
C.ZA.2003.03ZASK061B1.AY901968                        -----RE--P-LTSLKSLFGSDPLSQ-
C.ZA.2003.03ZASK097B1.AY878060                        -----RE--P-LTSLKSLFGSDPLSQ-
C.ZA.2005.CAP84_3w_F2.GQ999978                        -----RE--P-LTSLKSLFGSDPLPQ-
C.ZA.2004.04ZAPS214B1.DQ093588                        -----TE---TLTSLKSLFGSDPLSQ-
C.ZA.2000.C_ZA_1189MB.AY585264                        -----RE--P-LTSLKSLFGSDPLSQ-
C.ZA.2003.03ZASK020B2.AY878064                        -----RE--P-LTSLKSLFGRDPLSQ-
C.ZA.2000.C_ZA_1184MB.AY585267                        -----GE--P-LTSLKSLFGSDPLSQ-
C.ZA.2004.04ZASK135B1.DQ011166                        -----RE--P-LTSLKSLFGNDPLSQ-
C.ZA.2002.02ZAPS008MB1.DQ275647                       -----RE--P-LISLKSLFGSDPLSQ-
C.ZA.2003.03ZASK010B2.DQ164104                        -----RE--P-LTSLKSLFGSDPLSQ-
C.ZA.2004.04ZASK168B1.AY878058                        -----RE--P-LTSLKSLFGSDPLSQ-
C.ZA.2005.CAP228_8w_F2.GQ999984                       -----RE--P-LTSLKSLFGSDPLSR-
C.ZA.2003.03ZAPS051MB1.DQ396385                       -----RE--P-LTSLKSLFGSDPLSQ-
C.ZA.2000.J38MA.AY463228                              -----RE--P-LISLKSLFGNDPLSQ-
C.ZA.2004.04ZASK193B1.DQ396396                        -----RE--P-LISLKSLFGNDPLSQ-
C.ZA.2004.04ZASK160B1.DQ011173                        -----RE--P-LTSLKSLFGSDPLSQ-
C.ZA.2003.03ZAPS021MB1.DQ369978                       -----QE--P-LISLKSLFGSDPLSQ-
C.ZA.2003.03ZASK092B1.AY878057                        -----RE--P-LISLKSLFGNDPLSQ-
C.ZA.2003.03ZASK067B1.DQ275642                        -----RE--P-LISLKSLFGSDPLSQ-
C.ZA.1999.99ZALT42.EU293448                           -----RE--P-LTSLKSLFGSDPLFQ-
C.ZA.2003.03ZAPS099MB1.DQ275655                       -----RE--P-LTSLKSLFGSDPLSQ-
C.ZA.2004.04ZAPS201B1.DQ164111                        -----RE--P-LTSLKSLFGSDPLSQ-
C.ZA.2000.1197MB.AY463234                             -----RE--P-LISLKSLFGSDPWSQ-
C.ZA.2001.2134MB.AY463237                             -----RE--P-LTSLKSLFGSDPLSQ-
C.BW.2000.00BW18113.AF443098                          -----RE---TLTSLRSLFGSDPLSQ-
C.ZA.2003.03ZAPS034MB1.DQ369979                       -----KE--P-LISLKSLFGSDPLSQ-
C.CY.2008.CY219.JF683768                              -----RE--P-LTSLKSLFGSDPLSQ-
C.BW.1996.96BW01B03.AF110959                          -----RE--P-LTSLRSLFGSDPLSQ-
C.ZA.2004.04ZASK155B1.AY901978                        -----RE--P-LTSLKSLFGSDPLSQ-
C.ZA.2003.03ZASK098B1.AY878061                        -----RE--P-LTSLKSLFGSDPLSQ-
C.ZM.2011.DEMC11ZM008.KP109496                        -----RE--P-LTSLKSLFGSDPLSQ-
C.ZA.2004.04ZAPS199B1.DQ164110                        -----RE--P-LTSLKSLFGNDPLSQ-
C.ZA.2003.03ZAPS024MB1.DQ396367                       -----RE--P-LTSLKSLFGSDPLSQ-
C.ZA.2003.03ZASK011B2.AY901965                        -----RE--P-LISLKSLFGSDPLSQ-
C.ZA.2003.03ZAPS049MB1.DQ369986                       -----RE--P-LISLKSLFGSDPLSQ-
C.ZA.2003.SK023B2.AY772690                            -----RD--P-LTSLKSLFGSDPLSQ-
C.ZA.2004.04ZASK183B1.AY878055                        -----RE--P-LTSLKSLFGSDPSSQ-
C.ZA.2004.04ZAPS198MB1.DQ445637                       -----RE--P-LISLKSLFGSDPLSQ-
C.ZA.2005.CAP257_7w_F1.GQ999990                       -----RE--P-LISLKSLFGSDPLSQ-
C.ZA.2004.04ZASK161B1.DQ011170                        -----RE--P-LISLKSLFGSDPLSQ-
C.ZA.2002.02ZAPS013MB1.DQ351222                       -----RE--P-LISLKSLFGSDPLSQ-
C.CN.2009.DH22.KF250404                               -----RE--P-LTSLRSLFGSDPLSQ-
C.ZA.2004.04ZASK128B1.DQ093586                        -----RE--P-LTALKSLFGSDPWSQ-
C.ZA.2003.03ZASK226B1.DQ164108                        -----RE--P-LTSLKSLFGSDPLSQ-
C.ZA.2003.03ZAPS079B1.DQ093592                        -----RE--H-LTSLKSLFGSDPLSQ-
C.ZA.2004.04ZASK132B1.DQ093594                        -----RE--P-LISLKSLFGNDPLSQ-
C.ZA.2003.SK065B1.AY772694                            -----RE---TLTSLKSLFGSDPLSQ-
C.ZA.2005.05ZASK245B1.DQ369982                        -----RE--P-LTSLRSLFGSDPLSQ-
C.ES.2007.X2118_2.EU884500                            -----XE--P-LTSLKSLFGSDPLSQ-
C.IN.1994.94IN476.AF286223                            -----RE--P-LTSLKSLFGSDPLSQ-
C.ZA.2005.CAP65_6w.GQ999977                           -----RE--P-LTSLKSLFGSDPLSQ-
C.ZA.2004.04ZAPS169MB1.DQ396393                       -----RE--P-LTALKSLFGSDPLSQ-
C.ZA.1999.99ZALT4.EU293444                            -----RE--P-LTSLKSLFGSDPLSQ-
C.ZA.2004.04ZASK217B1.DQ056417                        -----GE--P-LTSLKSLFGSDPLSQ-
C.BW.2000.00BW1686.AF443093                           -----RE--P-LTSLKSLFGSDPLSQ-
C.BW.2000.00BW147127.AF443091                         -----RE--P-LTSLKSLFGSDPLSQ-
C.ZA.2004.04ZASK146.AY772699                          -----RE--P-LTSLRSLFGSDPLSQ-
C.ZA.2000.1225MB.AY463227                             -----RG--P-LTSLKSLFGNDPLSQ-
C.ZA.2005.CAP174_4w.GQ999981                          -----RE--P-LTALKSLFGNDPLSQ-
C.ZA.2000.1134MB.AY463217                             -----RE--P-LISLKSLFGSDPLSQ-
C.ZA.2005.CAP256_6w.GQ999989                          -----RE--P-LTSLKSLFGSDPLSQ-
C.ZA.2004.04ZAPS205B1.DQ093599                        REPY-RE--P-LTSLRSLFGNDLLSQ-
C.BW.1996.96BW0502.AF110967                           REPY-RE--P-LTALRSLFGSGPLSQ-
C.ZA.2005.05ZASK243B1.DQ396372                        -----RE--P-LISLKSLFGSDPLSQ-
C.ZA.2004.04ZAPS217B1.DQ164119                        -----RE--P-LTSLKSLFGSDPLSQ-
C.ZA.2008.DEMC08ZA011.JX140666                        -----RE--P-LTSLKSLFGSDPLSQ-
C.TZ.1998.98TZ013.AF286234                            -----RE--P-LTSLKSLFGNDPLFQ-
C.ZA.2003.03ZASK062B1.DQ164113                        -----RE--P-LTALKSLFGSDPLSQ-
C.ZA.2004.04ZASK182B1.AY878054                        -----RE--P-LTSLRSLFGSDPLSQ-
C.ZA.2003.03ZAPS143MB1.DQ396391                       -----RE--P-LTSLKSLFGSDPLSQ-
C.ZA.2004.04ZASK145B1.AY901976                        -----RE--P-LTSLRSLFGSDPLSQ-
C.ZA.1999.99ZALT46.EU293450                           -----RE--P-FTSLKSLFGSDPLSQ-
C.TZ.2001.A93.AY253303                                -----RE--P-LTSLKSLFGSDPLSQ-
C.ZA.2003.03ZASK110B1.DQ056411                        -----RE--P-LTSLKSLFGSDPLSQ-
C.BW.1998.98BWMO36A5.AF443081                         -----RE--P-LTSLKSLFGSDPLSQ-
C.ZA.2003.03ZAPS077B1.DQ093591                        -----RE--P-LTSLKSLFGSDPLSQ-
C.US.1998.98US_MSC3018.AY444800                       -----KE--P-LTSLRSLFGNDPLSP-
C.IL.1999.99ET7.AY255824                              -----RE--P-LTSLKSLFGSDPLSQ-
C.ZA.2000.1178MB.AY463233                             -----RE--P-LTSLKSLFGSDPLSQ-
C.ZA.2003.03ZAPS046MB1.DQ369984                       -----RE---TLTSLRSLFGNDPLSQ-
C.MW.2007.703010228_CH228_TFa.KC156120                -----RE--P-LISLKSLFGSDPLSQ-
C.ZA.2004.04ZASK234B1.DQ093605                        -----RE--P-LTSLKSLFGSDPLSQ-
C.TZ.2001.BD16_10.AY253320                            -----RE--P-LTSLKSLFGSDPLSQ-
C.ES.2005.X17023.FJ670521                             -----RE--P-LTSLKSLFGSDPLSQ-
C.BW.2000.00BW38193.AF443108                          -----RE--P-LTSLKSLFGSDPLSQ-
C.ZA.2001.J54Ma.AY463223                              -----RE--P-LTSLKSLFGNDPLSQ-
C.ZA.1999.99ZATM10.AY228556                           -----RE--P-LTSLKSLFGSDPLSQ-
C.BW.2000.00BW3886_8.AF443112                         -----RE--A-LTSLKSLFGSDPLSQ-
C.ZA.2003.03ZASK211B1.DQ093601                        -----RE--A-LTSLKSLFGNDPLSQ-
C.CY.2008.CY221.JF683770                              RP-Y-RE--P-LTSLKSLFGNDPLSQ-
C.BR.2002.02BR2022.JN692434                           -----RE--P-LTSLKSLFGNDPLSQ-
C.SE.2013.SE600311.KP411835                           KGPY-QE--P-LTALRSLFGSDPLSQ-
