# Supplementary material for: CCL2 mobilizes ALIX to facilitate Gag-p6 mediated HIV-1 virion release
Source: eLife. 2019 Jun 7;8:e35546. doi: 10.7554/eLife.35546 (PMC6592687; doi:10.7554/eLife.35546)
Supplement: Figure 3—source data 2. [file elife-35546-fig3-data2.txt]

B.CY.2005.CY068.FJ388912                              --I-DKELYP-LSSLRSLFGNDPSSQ-
B.CY.2005.CY065.FJ388910                              --P-DNNEPP-LASLRSLFGNHPSLI-
B.CY.2005.CY020.FJ388891                              --K-DKELYP-LASLKSLFGNDPLSQ-
B.CY.2005.CY093.FJ388923                              -----KELYPPLASLKSLFGNDPLSQ-
B.DK.2004.PMVL_049.EF514701                           QGAVSFNL-P---QI-TLW-QRPLVPI
B.US.2004.USPI83747EI12y04121pcWG2B8.JN024116         QGNVSFNL-P---QI-TLW-QRPLVAI
B.AU.2004.MS2004_37_056.EF178354                      -----KE--PPLASLRSLFGNDPLSQ-
B.CY.2005.CY137.FJ388937                              --I-DKELYP-LASLRSLFGNDPSSP-
B.CY.2009.CY263.JF683805                              --R-DREMYP-LASLKSLFGNDPSSQ-
B.SE.2009.SE600001.KP411822                           --R-DKEIYP-LTSLRSLFGNDPSSQ-
B.AU.2004.MS2004_37_040.EF178338                      -----KEKYP-LTSLRSLFGNDP-SQ-
B.CY.2005.CY122.FJ403482                              -----KDLYP-LASLKSLFGNDPSSQ-
B.CY.2007.CY181.JF683736                              -----KELYP-LASLKSLFGSDP-SK-
B.ES.2006.X2102.EU786677                              -----KELYPPLASLRSLFGNDPSSX-
B.CY.2006.CY165.FJ388947                              -----KELYP-LTSLKSLFGNDPLSQ-
B.CY.2005.CY110.FJ388927                              -----KELYP-LASLRSLFGNDPSSQ-
B.CY.2005.CY150.FJ388941                              -----KELYP-LASLKSLFGNDPSSQ-
B.CY.2005.CY142.FJ388965                              -----KELYP-LASLKSLFGNDPSSQ-
B.CY.2009.CY250.JF683793                              -----KGLYP-LASLKSLFGNDPSSQ-
B.CY.2008.CY224.JF683773                              -----KELYP-LASLRSLFGNDPSSQ-
B.CY.2009.CY268.JF683809                              -----KEMYP-LASLKSLFGNDPSSQ-
B.CY.2005.CY030.FJ388956                              -----RELYPPSASLKSLFGNDPSSQ-
B.BR.2010.10BR_SP038.KJ849805                         ----DKEMYP-LTSLKSLFGNDQWSQ-
B.CY.2007.CY197.JF683749                              -DK-DQYLYP---SLKSLFXNDPSSP-
B.CY.2008.CY229.JF683778                              ----DKETYP-LTSLRSLFGNDPSSK-
B.BR.2003.03BR1046.JN692447                           ----DKELYP-LASLKSLFGNDPSLQ-
B.CY.2006.CY180.FJ388955                              ----DKDPYP-LASLRSLFGNDPSSQ-
B.US.2008.08US_SAJ_C202.JF689894                      ----DKEVYP-LASLKSLFGNDPSSK-
B.US.2004.HIV_US_BIDV5261_2004.JQ403104               ----DKELYP-LASLKSLFGNDPSSQ-
B.US.2007.07US_SAJ_NVS54.JF689892                     ----DKETYP-LTSLRSLFGNDP-SQ-
B.CY.2005.CY130.FJ388934                              ----NKDLYP-LTSLRSLFGNDPSSQ-
B.CY.2005.CY141.FJ388939                              ----NKELYP-LTSLRSLFGNDPSSQ-
B.TH.2010.DEMB10TH002.KP109514                        ----DKEVYP-LASLRSLFGNDPSSQ-
B.US.2011.22CC9_induced.KF526312                      ----DKEMYP-LTSLKSLFGNDPSSQ-
B.CY.2005.CY035.FJ388958                              ----SKELYP-LASLRSLFGNDPSSQ-
B.CY.2005.CY037.FJ388899                              ----DKELYP-LASLRSLFGNDPSS--
B.DE.2003.HIV_DE_BIDV3307_2003.JQ403048               ----DKELYP-LTSLKSLFGNDPSSQ-
B.DK.2004.PMVL_039.EF514703                           ----DKDQHP-LASLRSLFGNGPSS--
B.PE.2006.502_0648_FL03.JF320186                      ----DKDQHP-LTSLRSLFGNDPSSQ-
B.TH.2004.04TH821921.JN248337                         ---KDKELYP-LASLRSLFGNDPSSQ-
B.DO.2005.05DO_160884.EU839597                        ----NQDLYPPLASLRSLFGNDPSSQ-
B.BR.2010.10BR_PE053.KJ849767                         ----GKELYPPLASLKSLFGNDPSSQ-
B.US.1998.1058_08.AY331294                            ------E-YP-LASLRSLFGNDPSSQ-
B.US.2008.HIV_US_BIDV4124_2008.JQ403035               ----DKELYPPLASLRSLFGSDP-SQ-
B.US.2007.07US_SAJ_C200.JF689887                      ----DKELYP-LXSLXSLLGSDPSSQ-
B.BR.2010.10BR_SP021.KJ849796                         ----DXXLYP-LASLXSLFGNXPSSQ-
B.CY.2005.CY055.FJ388904                              ----AEELYP-LASLKSLFGNDPLSQ-
B.US.2006.502_1619_FL09.JF320120                      ----KEELYP-LASLKSLFGNDPSSQ-
B.PE.2007.502_2254_FL6.JF320018                       ----DKELYP-LASLRSLFGND---QL
B.KR.1992.HP10_02SHJ86986.KJ140255                    ----DKELYP-LASLRSLFGNDPSSQ-
B.US.2011.DEMB11US011.KC473834                        -----K--YP-LASLRSLFGNDPSSQ-
B.US.2003.PRLS04.FJ469755                             ----DQGLYP-LASLRSLFGNDPSSQ-
B.BO.1999.BOL0122.AY037270                            ----DRGLYPPLDSLKSLFGNDP-SK-
B.JP.2011.DEMB11JP002.KF716497                        ----DKELYP-LPSLKSLFGNDP-SQ-
B.JP..JRC53B.AB565499                                 ----NKELYP-SASLKSLFGNDP-SQ-
B.US.2008.HIV_US_BIDV4119_2008.JQ403030               ----DKEKYP-LASLKSLFGNDP-SQ-
B.CY.2005.CY032.FJ388898                              ----DKELYP-LAALKSLFGNDPLSQ-
B.KR.2004.04LHS6.AY839827                             ----GQGLYP-MDSLRSLFGNDPLS--
B.US.2006.CR0215.FJ469708                             ----DKEMYP-WASLKSLFGNDPSSQ-
B.US.1988.WR27.U26546                                 ----DKELYP-LASLRSLFVNDPSSQ-
B.BR.2002.02BR002.DQ358805                            ----DKELYP-LTSLRSLFGNDPSSQ-
B.CY.2009.CY251.JF683794                              ----DKEMYP-LTSLRSLFGNDPSSQ-
B.AR.2004.04AR143170.DQ383750                         ----DKEMYP-LASLRSLFGSDPSSQ-
B.HT.2005.05HT_129805.EU839604                        ----DEGLYP-LASLRSLFGNDPLSQ-
B.CO.2001.PCM013.AY561237                             ----DKELYP-LASLKSLFGNDPLLQ-
B.CY.2005.CY149.FJ388940                              ----DEELYP-SASLRSLFGNDP-SQ-
B.ES.2013.DEMB13ES010.KP109518                        ----DKDKYP-LTSLRSLFGNDPSSQ-
B.BR.2005.05BR1078.JN692461                           ----DKELYP-LASLKSLFGNDQLSQ-
B.CY.2007.CY189.JF683742                              ----DKELYP-LASLKSLFGNDPSSQ-
B.US.2003.SH8233.FJ469770                             ----DKEQYP-LTSLRSLFGSDPSSQ-
B.CY.2005.CY088.FJ388919                              ----DKELYP-LASLKSLFGNDPLSQ-
B.US.2005.USPI38417EI25y05051pcWG2B4.JN024349         ----DEERYP-LTSLRSLFGNDPSSQ-
B.SE.2010.SE600012.KP411823                           ----DKEAYP-LASLRSLFGNDPSSP-
B.JP.2004.DR6175.AB480694                             ----DKELYP-LASLKSLFGNDPSSQ-
B.CY.2007.CY188.JF683741                              ----DKEKYP-LASLXSLFGNDPSI--
B.CY.2005.CY100.FJ388964                              ----DKELYP-LASLRSLFGSDPSSQ-
B.CY.2005.CY113.FJ388930                              ----DKELYP-LTSLKSLFGNDPSSQ-
B.CA..GOL016V01.DQ322223                              ----DKNMYP-LASLRSLFGDDPSSQ-
B.US.2006.06US_SAJ_NVS32.JF689874                     ----DKDLYP-LASLKSLFGNDP-SQ-
B.US.2011.CP91A.KF384807                              ----DKELYP-LASLRSLFGSDPSSQ-
B.US.2008.08US_SAJ_C204.JF689896                      ----EKEMYP-LASLRSLFGNDPSSK-
B.SE.2011.SE600023.KP411824                           ----DKELYP-SASLKSLFGNDPLSQ-
B.BR.2002.05BR1094.JN692470                           ----DKELYP-LASLKSLFGNDPSSQ-
B.TH.2005.05TH357801.JN248346                         ----EKGLYP-LTSLRSLFGNDP-SQ-
B.AU.1993.MBC18_MBCC18.AF042102                       ----DSSLYP-LASLRSLFGNDPSSQ-
B.JP.2000.DR2508.AB289587                             ----DQGLYP-LASLRSLFGNDPSSQ-
B.CA.2006.502_1027_wg01.JF320413                      ---------P-LTSLRSLFGNDPSSQ-
B.US.2008.HIV_US_BIDV3128_2008.JQ403082               ----DKDLYPPLASLKSLFGNDPSSQ-
B.CO.2001.PCM074.AY561240                             ----DKELYP-LASLRSLFGNDPSSQ-
B.JP.2009.NMC127_clone_07.AB731667                    ----KETMYP-LASLKSLFGNDPSSQ-
B.JP..DR1712.AB604946                                 ----EKELYP-LASLRSLFGNDPSSQ-
B.US.2006.06US_SAJ_C170_JP.JF689868                   ----NKELYP-LASLKSLFGNDP-SQ-
B.CY.2005.CY056.FJ388905                              ----DKEVYP-LTSLRSLFGNDPLSQ-
B.US.2010.CP1.JN397365                                ----DKELFP-LASLRSLFGNDPSSQ-
B.CY.2005.CY131.FJ388935                              ----DKELYP-LASLKSLFGNDL-SQ-
B.SE.2010.SE600046.KP411827                           ----DKELYP-LTSLRSLFGNDPSSQ-
B.BR.2005.05BR1089.JN692467                           ----PKELYP-AASLRSLFGNDHQSQ-
B.US.1984.MNCG_MN.M17449                              ----DKDLYP-LASLKSLFGNDPLSQ-
B.US.2008.HIV_US_BIDV4394_2008.JQ403089               ----DKELYP-LASLRSLFGNDPSSQ-
B.CH.2000.M1_0007251_NFLG96.KC797176                  ----DKELYP-LASLKSLFGNDPSSQ-
B.US.2007.HIV_US_BIDV3515_2007.JQ403093               ------ELYP-SISLKSLFGNDPSSQ-
B.KR.2007.07KYY4.JQ341411                             ------EMYP-LTSLKSLFGNDPSSQ-
B.PE.2007.502_2349_wg2.JF320028                       ------ELYPPLASLKSLFGNDPSSQ-
B.CN.2007.CBJC394.JF932476                            ------DLYP-LASLKSLFGNDPSSQ-
B.US.2002.04013226_2_flA8.FJ496072                    ------ELYP-LTSLKSLFGNDPLSQ-
B.CN.2008.CBJC503.JF932481                            ------DLYP-LASLKSLFGNDPLSQ-
B.KR.1999.99HYH2.JQ316129                             ------DLYP-LASLRSLFGNDPSLQ-
B.US.2008.HIV_US_BIDV3024_2008.JQ403061               ------ELYP-LTSLKSLFGNDPLSQ-
B.CU.1999.Cu43.AY586543                               ------ELYP-LASLKSLFGNDPSSQ-
B.US.1996.5155_96.AY835753                            ------ETYP-LASLKSLFGNDPSSQ-
B.US..AC_16_0_Days_Consen_fa.DQ127537                 ------ELYP-LASLKSLFGNDPSSQ-
B.CY.2007.CY198.JF683750                              ------ELYP-LASLRSLFGNDPSSQ-
B.BR.2005.05BR1092.JN692468                           ------ELYP-LASLKSLFGNDPLSQ-
B.US.2008.08US_SAJ_C203.JF689895                      ------DQYP-LASLRSLFGNDPSSQ-
B.US.2009.DEMB09US003.KC473824                        ------DRYP-LTSLKSLFGNDPSSQ-
B.US.2007.502_1897_wg2.JF320179                       ------ELYP-LASLRSLFGNDPSSQ-
B.US.2006.CH40E_flA1.FJ495818                         ------ELYP-LASLRSLFGNDPSSQ-
B.US.1994.5082_94.AY835773                            ------ELYP-LASLRSLFGNDPSSQ-
B.US.2006.502_0309_wg13.JF320048                      ------ELYP-LASLKSLFGNDPSSQ-
B.US.1986.5018_86.AY835778                            ------ELYP-LASLKSLFGNDPSSQ-
B.CY.2009.CY262.JF683804                              ------EMYP-LTSLRSLFGNDPSSQ-
B.BR.2010.10BR_PE097.KJ849818                         ------ELYP-LASLRSLFGNDPSSQ-
B.US.1999.HIV_US_BIDV5239_1999.JQ403100               ------EVFP-LASLKSLFGNDPSSQ-
B.ES.2008.X2510_2.FJ853622                            ------ELYP-LASLKSLFGNDPLSQ-
B.DE.1986.HAN.U43141                                  ------ELYP-LASLKSLFGSDPSSQ-
B.BR.2005.05BR1079.JN692462                           ------DMYP-LASLKSLFGNDLSSQ-
B.US.1990.5096_90.AY835751                            ------ELYP-LASLRSLFGNDPSSQ-
B.US.1993.5073_93.AY835767                            ------DLYPPLASLKSLFGNDPSSQ-
B.US.2002.PRLS08.FJ469757                             ------EKYP-LAALRSLFGNDP-SQ-
B.US.1988.WR27.AF286365                               ------ELYP-LASLRSLFGNDPSSQ-
B.US.2002.PRLS16.FJ469760                             ------ELYP-LASLKSLFGNDPSSQ-
B.CY.2006.CY168.FJ388949                              ------ETYP-LTALRSLFGNDPSSQ-
B.US.2006.502_0053_wg06.JF320615                      ------ERYP-LTSLRSLFGNDPSSQ-
B.AU.2002.PS2008_Day0.DQ676874                        ------EMYP-LASLRSLFGSDPSSQ-
B.US..CR0248X.FJ469712                                ------ELYP-LASLKSLFGNDP-SQ-
B.BR.2003.BREPM1024.EF637056                          ------EPYP-LASLKSLFGNDP-ST-
B.BR.2003.BREPM1032.EF637051                          ------EQYP-LASLRSLFGNDPSSQ-
B.US.1990.WEAU_flA11.FJ496158                         ------ELYP-LTSLKSLFGNDPSSQ-
B.BR.2004.BREPM1070.FJ195086                          ------ELYP-LASLRSLFGNDPSSQ-
B.US.2002.CR0023W.FJ469688                            ------DLYP-LASLKSLFGNDPSSQ-
B.GA.1988.OYI_397.M26727                              ------GLYP-LTSLRSLFGNDPSSQ-
B.PY.2002.02PY_PSP0090.JN251901                       ------ELYP-LTSLKSLFGNDPSSQ-
B.TH.2005.05TH736580.JN248354                         ------ERYP-LTSLKSLFGNDP-SK-
B.GB.2004.MM39d11p.HM586193                           ------EQYP-LTSLRSLFGNDPLSQ-
B.US.2011.DEMB11US006.KC473833                        ------E-YP-LTSLRSLFGNDPSSQ-
B.CH.2002.HIV_CH_BIDV3511_2002.JQ403019               ------ELYP-LASLRSLFGNDPSSQ-
B.US.2006.06US_SAJ_C164_SC.JF689862                   ------ELYPPLASLRSLFGNDPSSQ-
B.US.1998.98USHVTN8229c6.AY560109                     ------ELYP-LASLKSLFGNDPSSQ-
B.BR.2003.BREPM1035.EF637049                          ------EMYP-LTSLRSLFGNDPSSQ-
B.US.1990.US3.AY173954                                ------ELYP-LTSLRSLFGNDPSLQ-
B.AR.1999.ARMA132.AY037282                            ------ELYP-LTSLRSLFGNDPSSQ-
B.UA.2001.01UAKV252.DQ823363                          ------ELYP-LTSLRSLFGNDPSSQ-
B.US..PRLS28.FJ469766                                 ------EMYP-LASLRSLFGNDPSSQ-
B.US.2002.14188_1.DQ853446                            ------ELYP-LASLKSLFGSDPSSQ-
B.US.2004.CR0116Y.FJ469698                            ------ELYP-LASLKSLFGNDPSSQ-
B.BR.2010.10BR_SP050.KJ849812                         ------ELYP-LASLKSLFGNDPSSQ-
B.BR.2005.05BR1095.JN692471                           ------EGYP-LASLRSLFGNDPLSQ-
B.RU.2004.04RU139095.AY819715                         ------EMYP-LTSLKSLFGNDPSSQ-
B.US.2002.PRLS09.FJ469758                             ------ELYP-LASLRSLFGNDPSSQ-
B.US.2007.502_0823_05.JF320530                        ------ELYP-LASLKSLFGNDPSSQ-
B.BR.2002.02BR2042.JN692444                           ------ELYP-LASLKSLFGNDPSSQ-
B.US.2007.502_1115_wg1.JF320045                       ------ELYP-LASLKSLFGNDPSSQ-
B.US.2007.HIV_US_BIDV3036_2007.JQ403064               ------ELYP-LASLRSLFGNDPSSQ-
B.US.2006.502_0923_wg07.JF320160                      ------ELYP-LTSLKSLFGSDPSSQ-
B.BR.2003.BREPM1023.EF637057                          ------DLYP-LTSLRSLFGNDPSSQ-
B.BR.2004.04BR1068.JN692457                           ------ELYP-LASLRSLFGNDPLSQ-
B.DK.2001.CTL_030.EF514708                            ------ELYP-LASLRSLFGNDPSSQ-
B.US.2007.HIV_US_BIDV4516_2007.JQ403096               ------EMYP-LTSLRSLFGNDPSSQ-
B.BR.2003.BREPM1028.EF637053                          ------ELYP-LASLRSLFGNDPSSQ-
B.CN.2008.CBJC500.JF932480                            ------ELYP-LTSLKSLFGNDPSSK-
B.CN.2007.JL070038.JF932490                           ------ELYP-LASLKSLFGNDPSSQ-
B.US.1985.Ba_L.AB221005                               ------ELYP-LASLRSLFGNDPSSQ-
B.US..PRLS17.FJ469761                                 ------EKYP-LASLRSLFGNDP-SQ-
B.US.1986.5019_86.AY835780                            ------ELYP-LASLKSLFGNDPSSQ-
B.US.1984.SF33.AY352275                               ------ELYP-LASLKSLFGNDPSSQ-
B.BR.2002.02BR013.DQ358810                            ------ELYP-LASLKSLFGNDPSSQ-
B.US..SH8127.FJ469767                                 ------ELYP-LASLKSLFGNDPLSQ-
B.CO.2001.PCM001.AY561236                             ------ELYP-LTSLKSLFGNDPSSQ-
B.US..F701.FJ469727                                   ------ELYP-LASLRSLFGNDPSSQ-
B.BR.2003.03BR1043.JN692446                           ------ELYP-LASLKSLFGNDPSSQ-
B.BR.2010.10BR_PE001.KJ849784                         ------ELYP-LASLKSLFGNDPSSQ-
B.BR.2003.BREPM1027.EF637054                          ------ELYP-LTSLKSLFGSDPSSQ-
B.KR.1992.HP11_02PGU104780.KJ140256                   ------DLYP-LPSLRSLFGNDPSSQ-
B.US.2000.WITO_flA1.FJ496167                          ------EKYP-LASLRSLFGNDPLSQ-
B.CY.2005.CY124.FJ388933                              ------EMYP-LTSLRSLFGNDPSSQ-
B.US.1995.WCD32P1195.DQ487189                         ------ELYP-LASLRSLFGNDPSSQ-
B.US.2005.CR0175S.FJ469703                            ------ELYP-LTSLRSLFGNDPSSQ-
B.NL.1996.H43442A1.AY970948                           ------ELYP-LASLKSLFGNDPSSQ-
B.JP..pJRC57B09.AB641836                              ------EGYP-LTSLRSLFGNDPSSQ-
B.HT.2005.05HT_129473.EU839603                        ------EMYP-LASLRSLFGNDPSSQ-
B.US.2011.DEMB11US002.KC473831                        ------ERYP-LASLKSLFGNDP-SQ-
B.US.2006.CR0078.FJ469696                             ------EMYP-LASLKSLFGNDPSSQ-
B.AU.2003.PS1038_Day0.DQ676870                        ------EMYP-LTALKSLFGNDPSSQ-
B.US.2006.502_0839_wg01.JF320263                      ------ELYP-LASLRSLFGSDPSSQ-
B.UA.2001.01UAKV167.DQ823362                          ------ELYP-LASLKSLFGNDPSSQ-
B.ES.2009.DEMB09BO001.JX140656                        ------ELYP-SASLKSLFGNDPLSQ-
B.FR.2005.DEMB05FR001.JX140652                        ------DLYP-LASLRSLFGNDPSSQ-
B.US.2001.TRJO_flA1.FJ496151                          ------ELYP-LTSLRSLFGNDPSSQ-
B.AU.1995.C24.AF538304                                ------ELYP-LASLRSLFGNDPSLQ-
B.US.2006.502_0717_FL02.JF320526                      ------ELYP-LVSLKSLFGNDPSSQ-
B.CA..HTM360V05_variant_3.DQ322239                    ------ELYP-LTSLKSLFGNDPSSQ-
B.CY.2008.CY238.JF683785                              ------EVYP-LASLKSLFGNDXLSX-
B.US.2004.CR0068P.FJ469695                            ------GMYPPLASLRSLFGNDPSSQ-
B.US.2001.REJO_TF1.JN944911                           ------ELYP-LASLKSLFGNDPSSQ-
B.ES.2006.X1998.EU786676                              ------ELYP-LASLKSLFGNDPSSK-
B.US.2006.06US_SAJ_C165_TJ.JF689863                   ------ELYP-LASLKSLFGSDPSSQ-
B.AR.1998.ARCH054.AY037268                            ------EQYP-LTSLRSLFGNDPSSQ-
B.US.1992.5160_92.AY835764                            ------GMYP-LASLRSLFGNDPSSQ-
B.US.1998.WC3_0498_1.EF175209                         ------ELYP-LASLKSLFGNDPSSQ-
B.CY.2007.CY190.JF683743                              ------ELYP-LASLRSLFGNDPSSQ-
B.US.1997.1006_08.AY331284                            ------ELYP-LASLKSLFGNDP-SQ-
B.BR.2005.05BR1101.JN692473                           ------GQYP-LASLRSLFGNDPSST-
B.US.2005.05US_SAJ_NVS5.JF689857                      ------ELHP-LTSLRSLFGNDPSSQ-
B.US.1990.WCIPR.U69589                                ------ELYP-SASLRSLFGNDPSLQ-
B.TH.1996.M149.DQ354119                               ------DLYP-LVSLKSLFGNDPSSQ-
B.JP.2005.DR6538.AB287363                             ------EMYP-LASLRSLFGNDPSSQ-
B.US.2007.502_2305_01.JF320577                        ------DLYP-LASLRSLFGNDPSSQ-
B.US.1996.1299_d22.AY308761                           ------ELYP-LASLRSLFGNDPXSQ-
B.US.2006.HIV_US_BIDV3047_2006.JQ403068               ------EMYP-LASLRSLFGNDPSSQ-
B.US.1987.BC_BCSG3.L02317                             ------EMYP-LASLRSLFGNDPSSQ-
B.US.2006.HIV_US_BIDV4506_2006.JQ403097               ------DLYP-LTSLRSLFGNDPSSQ-
B.AU..VH_VHPCR.AF146728                               ------ELYP-LASLRSLFGNDPSSQ-
B.DK.2001.CTL_018.EF514706                            ------ELYP-LASLRSLFGSDPSSQ-
B.US.1997.1018_06.AY331289                            ------ELYP-LASLKSLFGNDPSYQ-
B.US..1229I.FJ469685                                  ------ELYP-SASLRLLFGNDPSSQ-
B.CY.2005.CY036.FJ388959                              ------EMYP-LASLKSLFGNDPLSQ-
B.CA.1998.CANA3FULL.AY779550                          ------EQYP-LASLKSLFGNDPSSQ-
B.US.1994.94US_33931N.AY713410                        ------ELYP-LASLRSLFGNDPSSQ-
B.UY.2001.01UYTRA1179.AY781127                        ------ERCP-LASLRSLFGNDPSSQ-
B.BR.2002.02BR2025.JN692435                           ------EQYP-LASLRSLFGNDPSLQ-
B.US..L8185.DQ886036                                  ------ELYP-LASLRSLFGNDPSSQ-
B.AR.2003.03AR137681.DQ383748                         ------ELYP-LASLRSLFGNDPSSQ-
B.US.1991.5048_91.AY835761                            ------ELYP-LASLRSLFGNDPSSQ-
B.CN.1998.YN9802.JF932495                             ------ELYP-LASLRSLFGNDPSSQ-
B.US.2004.CR0080N.FJ469697                            ------ELYP-LASLKSLFGNDPSSQ-
B.US.2000.RHPA_TF1.JN944917                           ------ELYP-LASLRSLFGNDPSSQ-
B.US.2002.F714.FJ469730                               ------ELYP-LASLRSLFGNDPSLQ-
B.CH.2000.HIV_CH_BIDV3530_2000.JQ403023               ------ELYP-TASLRSLFGNDPSSQ-
B.US.2006.06US_SAJ_NVS23.JF689871                     ------ELHP-LASLRSLFGNDPSSQ-
B.US..CR0164U.FJ469702                                ------ETYP-LASLKSLFGNDPSSQ-
B.AU.2003.PS2016_Day0.DQ676877                        ------ELYP-LASLRSLFGNDPSSQ-
B.RU.2004.04RU139089.AY751407                         ------ELYP-LVSLRSLFGNDPSSQ-
B.US..CR0206U.FJ469705                                ------EVYP-LTSLRSLFGNDPSSQ-
B.US.2002.CR0058S.FJ469693                            ------ELYP-LASLKSLFGNDPSSQ-
B.DK.2001.CTL_016.EF514704                            ------EMYP-LASLRSLFGNDPSSQ-
B.AU..8634991.AY857144                                ------EVYP-LASLRSLFGNDPSSQ-
B.AU.1987.MBC925.AF042101                             ------ELYP-LASLKSLFGNDPSSQ-
B.US..CR0192W.FJ469704                                ------ELYP-LASLRSLFGNDPSSQ-
B.US.2002.L861P.FJ469748                              ------EMYP-LASLKSLFGNDPLSQ-
B.DK.2001.CTL_023.EF514707                            ------ESYP-LASLRSLFGNDPSSQ-
B.AU.1995.C92.AF538307                                ------ELYP-LASLRSLFGSDPSSQ-
B.BR.2005.BREPM1084.FJ195088                          ------DPHP-LASLRSLFGNDPSSQ-
B.ES.2008.ES_X2515_3.GQ372988                         ------ELYP-LASLRSLFGNDPSSQ-
B.KR.2002.HP20_02KJO103480.KJ140265                   ------ELYP-LASLKSLFGNDPSSQ-
B.DK.2001.CTL_043.EF514712                            ------ELYP-LASLRSLFGNDPSSQ-
B.FR.1983.LAIpatent.AX078307                          ------ELYP-LTSLRSLFGNDPSSQ-
B.US.1985.5077_85.AY835769                            ------EMYP-LASLRSLFGNDPSSQ-
B.US..PRLS19.FJ469763                                 ------EMYP-LTSLRSLFGNDPSSQ-
B.CN.2007.HB070035.JF932489                           ------ELYP-SLSLKSLFGNDPLSQ-
B.CN.2001.CNHN24.AY180905                             ------ELYP-LASLKSLFGNDPSSQ-
B.CN.2002.02HNsq4.DQ007902                            ------ELYP-LASLRSLFGNDPSSQ-
B.CN.2007.AH070014.JF932469                           ------ELYP-LASLKSLFGNDPSSQ-
B.CN..RL42.U71182                                     ------ELYP-LASLKSLFGNDPSSQ-
B.KR.2004.04WK7_HIV_1_wk.DQ295194                     ------ELYP-LASLRSLFGSDPSSQ-
B.KR.2003.03KGS5.JQ316132                             ------ELYP-SASLKSLFGNDPSSQ-
B.KR.1992.HP3_02LJW84757.KJ140248                     ------ELYP-LASLRSLFGNDPSSQ-
B.KR.2005.05YJN2.JQ316134                             ------ELYP-LASLKSLFGNDPSSQ-
B.CH.2000.M1_0007251_NFLG95.KC797171                  ------ELYP-LASLKSLFGNDPSSQ-
B.US.2009.DEMB09US002.JX140657                        ELI-DKEQYP-LTSLRSLFGNDPSSM-
B.US.2007.07US_SAJ_C156.JF689879                      EPI-DKELYP-LTSLKSLFGNDPLSQ-
B.BR.2010.10BR_MG035.KJ849804                         EQI-DQELYP-LASLRSLFGNDPSSQ-
B.BR.2010.10BR_SP014.KJ849790                         EPI-DKERYP-LASLKSLFGSDPLSE-
B.ES.2007.X2231.EU786680                              EPV-GKDMYP-WDSLRSLFGNDPSSQ-
B.DK.2004.PMVL_013.EF514700                           EPI-DKELYP-SASLRSLFGNDPSSQ-
B.US.2006.CR0361T.FJ469723                            EPI-DKGLYP-LASLRSLFGNDPLSQ-
B.US.2008.08US_SAJ_C205.JF689897                      ETI-DKELYP-LASLKSLFGNDPSSQ-
B.GB.1986.GB8_46R.AJ271445                            EPI-NKEPYP-LASLRSLFGNDPSSQ-
B.UY.1999.99UY_TRA0177.JN235965                       EPI-DKEMYP-LTSLKSLFGNDPSSQ-
B.US.2007.HIV_US_BIDV3020_2007.JQ403059               EPI-DKEQYP-LTSLRSLFGNDPSSQ-
B.US.2007.502_1478_wg4.JF320150                       EPI-DKEMYP-LASLRSLFGNDPSSQ-
B.US..CR0382N.FJ469725                                E----K-LYP-LTSLKSLFGNDPSSQ-
B.ES.2008.P20213.FJ853620                             EPV-DK-GYP-LASLRSLFGNDPLSQ-
B.TT.2001.01TT_CRC50077.EU839610                      EPT-DKDLYP-LASLKSLFGNDHSSQ-
B.AR.2000.ARMS008.AY037269                            EPI-DQEKYP-LTALKSLFGNDPLSQ-
B.CY.2007.CY195.JF683747                              EPM-DKEKCP-LASLRSLFGSDPSSQ-
B.BR.2002.02BR008.DQ358808                            EPM-DKELYP-LASLKSLFGSDPSSQ-
B.BR.2003.BREPM1038.EF637048                          EPI-DKELYP-LASLKSLFGNDPSSQ-
B.US.2010.DEMB10US001.KC473825                        GPA-DKEQYP-LTSLKSLFGNDPLSQ-
B.US.2006.CH77E_flA1.FJ496000                         EPK-DKELYP-VTSLRSLFGNDPSSQ-
B.ZA.2009.DEMB09ZA022.KP109515                        ELT-DKELYP---SLKSLFGNDPSSQ-
B.US.2007.HIV_US_BIDV3120_2007.JQ403078               EPI-DKEMYP-LASLKSLFGNDPLSQ-
B.US.2010.DEMB10US004.KC473827                        EPRDKEELYP-LTSLRSLFGNDPSSQ-
B.ES.2008.DEMB08UY001.JX140655                        EPTDKEDLYP-LASLKSLFGNDPSS--
B.BR.2010.10BR_SP043.KJ849807                         GPVDKEELYP-LASLKSLFGNDPLSQ-
B.CA.2006.502_1799_FL02.JF320427                      G---T-EHYP-LASLRSLFGNDPSSQ-
B.GE.2003.03GEMZ004.DQ207940                          EPT-DKELYP-LASLKSLFGNDPSSQ-
B.US.2011.16CB1_22D2.KF526174                         EPT-DKELYP-LASLKSLFGNDP-ST-
B.ZA.2000.TV047.KJ948657                              ----DKELYP-LTSLRSLFGNDPSSQ-
B.CN.2009.09LNA439.JX960598                           ----DKELYP-LASLKSLFGNDPSSQ-
B.US.2006.CR0131.FJ469700                             ----DKELYP-LASLRSLFGNDPSSQ-
B.CY.2005.CY028.FJ388895                              ----DKEMYP-LTSLKSLFGNDQ-SQ-
B.KR.2005.05CSR3.DQ837381                             ----DKEQYP-LASLRSLFGNDPSSQ-
B.US.2004.USPI83747EI6y04121pcWG2B5.JN024100          ----DKEMYP-LTSLRSLFGNDPSSQ-
B.PE.2007.502_1047_wg4.JF320198                       ----NKELYP-LASLKSLFGNDPSSP-
B.JP..JRC03B.AB565495                                 ----DKELYP-LASLKSLFGNDP-SQ-
B.US.2004.USPI71101EI7y04051pcWG2B14.JN024203         ----DKELYP-LTSLRSLFGNDPSSQ-
B.US.2006.502_1211_FL04.JF320144                      ----DKELYP-LASLKSLFGNDPSSQ-
B.TH.2005.05TH429730.JN248347                         ----DKEVYP-LASLKSLFGNDP-SQ-
B.TH.1996.96TH_NP1538.AY713408                        ----DKELYP-SASLKSLFGSDP-SQ-
B.CN.2007.SX070080.JF932493                           ----DKELYP-LASLKSLFGNDPSSQ-
B.CN.1999.plwj.GU177863                               ----DKDLYP-FASLRSLFGNDPSSQ-
B.CN.2007.HB070022.JF932488                           ----DKDLYP-LASLKSLFGNDPSSQ-
B.US.2005.L827.FJ469747                               ----DKDLYP-SVSLRSLFGNDPSSQ-
B.US.2004.014837G.FJ469684                            ----DREMYP-STSLKSLFGNDP-SQ-
B.FR.1985.pNL43_BID_D618.JX503076                     ----DKELYP-LASLRSLFGSDPSSQ-
B.AU.1995.MBCC54.AF042103                             ----DKELYP-LTSLRSLFGNDPSSQ-
B.AU.1996.MBCC98.AF042104                             ----DKDLYP-LASLISLFGNDPSSQ-
B.DK.2001.CTL_041.EF514711                            ----DKELYP-STSLRSLFGNDPSS--
B.JP..JRC05B.AB565497                                 ----DKELYP-SASLKSLFGNDHL-P-
B.KR.2004.04KMK5.JQ316126                             ----DKELYP-SASLRSLFGNDP-SQ-
B.CH.2001.HIV_CH_BIDV3531_2001.JQ403024               ----NKELYP-LTSLKSLFGNDP-SQ-
B.US.2007.07US_SAJ_NVS42.JF689889                     ----DKEMHP-LASLRSLFGNDPSSQ-
B.US.2011.CP1210.KF384799                             ----DKDLYP-LASLRSLFGNDPSSQ-
B.GB.2003.MM33d12p.HM586187                           ----DKGLYPPLASLKSLFGNDP-SQ-
B.AU.1999.1181.AF538302                               ----DKELYP-LASLRSLFGNDPSSQ-
B.US.2007.CR0339X.FJ469721                            ----DKELYP-LASLRSLFGNDPSSQ-
B.BR.2004.04BR1054.JN692453                           ----DKELYP-LASLRSLFGNDPLSQ-
B.CA.1997.CANB3FULL.AY779553                          ----DQELYP-LASLKSLFGNDPSSQ-
B.GB.1994.NIBSC1.KJ019215                             ----DKELYP-LASLRSLFGNDPSSQ-
B.US..SH8241.FJ469771                                 ----DKEQYP-LTSLRSLFGNDPSSQ-
B.PE.2006.502_0841_FL03.JF320196                      ----NQELYP-SAALKSLFGNDPSSQ-
B.US..CR0127W.FJ469699                                ----DKELYP-LASLRSLFGNDPSSQ-
B.US.1991.DH12_3.AF069140                             -----KELYP-LASLKSLFGNDP-SR-
B.US.2005.502_1926_FL01.JF320361                      ----DKEMYP-LTSLKSLFGNDPSSQ-
B.FR.2011.DEMB11FR001.KF716496                        ----TEEKYP-LTSLRSLFGNDP-SQ-
B.US.2011.20CB3_induced.KF526261                      LDR-DKELYP-LASLRSLFGNDPSSK-
B.US.2004.ES817.EF363125                              IDL-DKELYP-SASLKSLFGNDPLLK-
B.US.2006.06US_SAJ_C169_JS.JF689867                   IDS-DKEQYP-LASLRSLFGNDPSSK-
B.US.2006.06US_SAJ_NVS22.JF689870                     IDL-DKELYP-SASLRSLFGNDPSSR-
B.CY.2008.CY226.JF683775                              EQI-DKELYP-LTSLKSLFGNDPSSQ-
B.AU..9125091.AY857165                                EPI-DKEKYP-MASLRSLFGNDPSSQ-
B.BR.2010.10BR_RJ050.KJ849811                         EPR-DKELYP-LASLRSLFGNDPLSQ-
B.FR.2009.DEMB09FR002.KF716495                        EEI-DKDRYP-LASLRSLFGNDPSSQ-
B.KR.2004.04KJS8.JQ316130                             EPI-DKELYP-LASLRSLFGNDPSSQ-
B.US.2004.CR0345Q.FJ469722                            EPI-DKELYP-SASLRSLFGNDPSSQ-
B.TH.2004.04TH601066.JN248329                         EPR-DEELYP-VASLKSLFGNDPSSQ-
B.CY.2007.CY201.JF683753                              EPI-DKELYP-LSSLKSLFGNDPSSQ-
B.TH.2005.05TH356764.JN248344                         EPI-DKELYP-SASLKSLFGSDPLSQ-
B.CN.2007.JS070389.JF932491                           EPI-DKELYP-LASLKSLFGNDPSSQ-
B.CN.2002.02HNsmx2.DQ007901                           EPI-DKELYP-LASIKSLFGNRPSSQ-
B.CY.2005.CY082.FJ388962                              KPI-DKELYP-LASLKSLFGNDPLSQ-
B.CN.2007.AH070017.JF932470                           EPI-DKELYP-LTSLKSLFGNDPSSQ-
B.US.2005.306159_FL.JX863919                          EPI-DKELYP-LASLRSLFGNDPSSQ-
B.US.2007.07US_SAJ_C154.JF689877                      EQI-DKELYP-TASLKSLFGNDPSSQ-
B.US.2011.CP132.KF384800                              EPT-DKEVYP-LASLKSLFGNDPSST-
B.ES.2009.P2149_3.GU362881                            EPI-DKELYP-LASLKSLFGNDPLSQ-
B.US.2005.502_2495_wg02.JF320054                      ETT-DKELYP-LASLKSLFGNDPLSQ-
B.DK.2004.PMVL_018.EF514697                           EPI-DKETYP-LASLKSLFGNDQ-SQ-
B.DK.2007.PMVL_011.FJ694790                           EPT-DKELYP-LTSLRSLFGNDPSSQ-
B.US.1998.98USHVTN1925c1.AY560107                     EPR-DKELYP-VTSLRSLFGNDPSSQ-
B.AU..2870718.AY857022                                EPI-DKEKYP-LASLRSLFGNDP-SQ-
B.HT.2005.05HT_129389.EU839602                        ESR-DKELYP-LASLKSLFGNDP-SQ-
B.CH.2000.HIV_CH_BIDV3529_2000.JQ403022               GTI-DKDLYP-LASLRSLFGNDPSSQ-
B.US.1983.RF_HAT3.M17451                              EKI-DKELYP-LASLKSLFGNDPSSQ-
B.US.2011.DEMB11US004.KC473832                        E--H-KEMYP-LASLKSLFGNDPSSQ-
B.DE.2004.HIV_DE_BIDV4131_2004.JQ403037               ------ELYP-LASLKSLFGNDPSSQ-
B.US.2007.502_1709_07.JF320460                        ----D--LYP-LASLKSLFGNDPSSQ-
B.US..AC_59_41_Days_Seq1_fa.DQ127548                  ------EKYP-LASLKSLFGSDPLSQ-
B.PE.2007.502_1399_wg6.JF320012                       ------ELYP-SASLKSLFGNDPLSQ-
B.JP.2004.DR5913.AB480696                             I---DKELYP-LASLRSLYGNDPSSQ-
B.US.2003.L8107.FJ469739                              I---DKGLYP-SASLRSLFGNDPSSQ-
B.ZA.1998.TV016.KJ948656                              V---DKDLYP-LVSLKSLFGNDPSSQ-
B.US.1999.PRB959_03.AY331296                          I---DKELYP-SASLRSLFGNDPSSQ-
B.US..NCQ.FJ469752                                    I---DKELYP-LTSLRSLFGNDHSSQ-
B.UY.2002.02UY_TSU1290.JN235958                       I---DKELYP-LASLKSLFGNDPSSQ-
B.US.2008.HIV_US_BIDV4390_2008.JQ403085               I---DKELYP-TTSLRSLFGNDPSL--
B.US..L8146.DQ886034                                  R---DKETYP-LASLRSLFGNDPSSQ-
B.US.2005.05US_SAJ_NVS16.JF689854                     E---DKELHP-LVSLRSLFGNDPSS--
B.FR.1992.92FR_BX08.AY713411                          ------ELYP-LASLKSLFGNDPSSQ-
B.YE.2002.02YE508.AY795905                            ------EMYP-LTSLRSLFGNDPSSQ-
B.ES.2008.P2008.FJ670531                              ------ELYP-SASLRSLFGNDPLSQ-
B.SE.2005.SE600063.KP411829                           ------EL-PPLTSLKSLFGNDPSSQ-
B.US.2005.05US_SAJ_NVS3.JF689856                      E------LYPPLASLKSLFGNDPLSQ-
B.BR.2002.02BR2032.JN692439                           E---QKELYP-LASLRSLFGSDPSSQ-
B.CY.2008.CY237.JF683784                              S------LYP-SASLRSLFGNDPLSQ-
B.US.2007.502_2289_05.JF320197                        D------LYP-LASLRSLFGNDPSSQ-
B.CY.2005.CY120.FJ388931                              E------LYP-LASLRSLFGNDPSST-
B.JP..pJPDR0796B02.AB565478                           G------LYP-LASLRSLFGNDPSSP-
B.TH.2000.00TH_C3198.AY945710                         D------LYP-LASLKSLFGNDPSSQ-
B.US.1996.1027_05.AY331291                            D------LYPPLASLKSLFGNDPLSQ-
B.TW.1994.TWCYS_LM49.AF086817                         D------LYP-LASLESLFGNDPSSQ-
B.US.2006.502_0341_FL05.JF320003                      E----K--YP-LTSLRSLFGNDPSSQ-
B.ES.1989.S61I1.AF256204                              E------LYP-SASLKSLFGNDPLSQ-
B.ES.2009.DEMB09ES007.KC473841                        D------LYP-LTSLRSLFGNDPSSQ-
B.BR.2003.BREPM1040.EF637047                          -NK-DKEVYP-LASLRSLFGNDPSSE-
B.US.2006.06US_SAJ_NVS35.JF689875                     -DR-DKEVYP-LASLRSLFGNDPSSK-
B.US.2007.07US_SAJ_C162_H2.JF689884                   -D---KELYP-SASLKSLFGNDPXSK-
B.KR.2004.04KJin8_1955.DQ295195                       -PR-DKELYP-LASLRSLFGNDPSSQ-
B.US.2002.F797.FJ469737                               -PI-DKEMYP-LASLRSLFGNDPSSQ-
B.KR.2002.HP4_02KGJ104782.KJ140249                    -PI-DKEMYP-LASLKSLFGNDPSSQ-
B.BR.2002.04BR1064.JN692433                           --I-DKDLYP-ITSLKSLFGNDPSSK-
B.US.2003.PRLS01.FJ469753                             --I-NKELYP-LASLRSLFGNDPSSQ-
B.US.2004.SH858.FJ469772                              --V-DKDLYP-LASLRSLFGNDPSSQ-
B.DK.2004.PMVL_012.EF514699                           --K-DQELCP-SASLRSLFGNDPSSQ-
B.US..CR0036W.FJ469690                                GTA-DKELYP-STSLKLLFGSDP-SQ-
B.TH.1996.M140.DQ354112                               ELI-NKEMSP-LASLKSLFGNDLL-Q-
B.CO.2001.PCM034.AY561238                             EPI-DKELYP-LASLKSLFGNDPSSQ-
B.US.2010.DEMB10US009.KC473829                        -PT-DKELYP-LASLKSLFGNDPLSQ-
B.US.2006.CR0228Q.FJ469710                            -QT-DKELYP-LASLRSLFGNDPSSQ-
B.US.2002.L8124P.FJ469741                             EPI-DKELYP-LASLKSLFGNDPSSQ-
B.US.2002.CR0017Q.FJ469687                            EPR-DQELYP-LASLKSLFGNDPSSQ-
B.CY.2005.CY075.FJ388916                              EPK-DKELYP-LASLRSLFGNDPSSQ-
B.US.2011.DEMB11US015.KC473835                        EPI-DKELYP-TTSLRSLFGNDPSSQ-
B.US.1996.USPI55751EI18y96071pcWG2B2.JN024422         EPI-DKELYP-LASLKSLFGNDPSSQ-
B.US.2010.DEMB10US011.KC473830                        EPT-DKELYP-LASLKSLFGNDPSSQ-
B.JP.2004.DR6089.AB286955                             ----D--MYP-LASLKSLFGNDPSSQ-
B.DK.2001.CTL_017.EF514705                            ------EMYP-LTSLRSLFGNDPSSQ-
B.US..CR0331P.FJ469720                                ------EVYP-LTSLRSLFGNDPSSQ-
B.JP.2012.DEMB12JP001.KF716498                        ------EQYP-LASLKSLFGNDP-SQ-
B.AR.2004.04AR151263.DQ383751                         E-T---EMYP-LASLKSLFGNDPSSQ-
B.US.2006.502_2667_FL03.JF320145                      ------ELYP-LTSLKSLFGSDPSSQ-
B.FR.2008.DEMB08FR002.JX140654                        ----DKDLYP-LASLRSLFGNDPSSQ-
B.CY.2009.CY254.JF683797                              ----DKELYP-LASLRSLFGNDPSSQ-
B.GB.2004.MM43d21_GN1.HM586206                        ----DKELYP-LASLRSLFGNDPSSQ-
B.US.2002.HIV_US_BIDV5249_2002.JQ403102               ----DKELYP-LASLKSLFGNDPSSQ-
B.CU.1999.Cu19.AY586542                               ----DKELYP-LASLKSLFGNDP-SK-
B.US..SH8183.FJ469768                                 ----DKELYP-LVSLKSLFGNDPSSQ-
B.GE.1998.98GEMZ003.DQ207943                          ----DKELYP-LVSLRSLFGNDPSSQ-
B.RU.2011.11RU21n.JX500708                            -DR-DKELYP-LASLRSLFGNDPSSQ-
B.US.2006.502_0062_FL04.JF320613                      ----DKELYP-LASLKSLFGNDPSSQ-
B.US.2011.CP103A.KF384798                             ----DKELYP-LASLKSLFGNDPSSQ-
B.US.2002.PRLS02.FJ469754                             EPT-DKELYP-LASLKSLFGNDPSPY-
B.US.2002.HIV_US_BIDV5276_2002.JQ403105               EPI-DKEMYP-LASLKSLFGNDPLSQ-
B.US.2011.19CB1_induced.KF526228                      IDL-DKEMYP-LASLRSLFGNDPSSK-
B.BR.2002.02BR1013.JN692432                           ETI-DKELYP-SASLRSLFGNDQSLL-
B.US.2008.HIV_US_BIDV3046_2008.JQ403067               EPI-DQELYP-LASLKSLFGNDPSSQ-
B.US.2006.502_0346_wg02.JF320097                      EPI-DREVYP-LTSLRSLFGNDPS---
B.KR.2004.04LSK7.DQ295192                             ETV-DKELYP-LASLRSLFGNDPSSQ-
B.US.2011.CP42B.KF384802                              ETT-DKELYP-LASLRSLFGNDPSSQ-
B.PE.2006.502_2794_FL01.JF320241                      GTI-DKELYP-LTSLRSLFGNDPSSQ-
B.AU.1995.C42.AF538305                                EPV-DKELYP-LASLRSLFGSDPSSQ-
B.AU.2002.PS3002_Day0.DQ676883                        EXI-DKELYP-LASLRSLFGSDPSSQ-
B.BR.2005.05BR1077.JN692460                           EPI-DKELYP-SASLKSLFGNDPLLP-
B.BR.2010.10BR_PE034.KJ849803                         GPI-DKELYPPLTSLRSLFGNDPSSQ-
B.BR.2006.06BR1119.JN692480                           ETVH-KELYP-LASLKSLFGNDPSSQ-
B.TH.2004.04TH317223.JN248321                         EPI-DRELYP-SASLKSLFGSDPLSQ-
B.US.2008.HIV_US_BIDV3048_2008.JQ403069               EPV-DKELYPPLASLRSLFGNDPSSQ-
B.US.2005.502_0223_wg1.JF320059                       EQI-DKEMYP-LASLRSLFGNDPSSQ-
B.US.2011.ES4024.KF384811                             EPI-DKEMYP-LTALRSLFGNDPLSQ-
B.US.2004.F7165.FJ469732                              ETI-DKDLYP-LTSLRSLFGSDPSSQ-
B.US.2005.MDR1c.KF990605                              EPI-NKELYP-LASLRSLFGNDPSSQ-
B.CY.2007.CY214.JF683764                              EQI-DKELYP-SASLKSLFGNDPLSQ-
B.US..sample_C_BIDD617.JX503075                       DTI-EKELYP-LASLRSLFGSDPSSQ-
B.AU.2004.MS2004_37_060.EF178358                      ETV-DKELYP-VTSLKSLFGNDPLSQ-
B.US.2005.USPI88403EI14y05121pcWG2B9.JN024339         EQI-DKDLYP-LASLKSLFGNDPSSQ-
B.DK.2004.PMVL_027.EF514698                           EPI-DKELYP-SASLRLLFGNDPSSQ-
B.US.2003.PRLS12.FJ469759                             EQI-DKELYP-LTSLRSLFGNDPSSQ-
B.US.2011.ES3942.KF384810                             -------MYP-LSSLRSLFGNDPSSQ-
B.BR.2005.05BR1107.JN692475                           -------KYP-LTSLRSLFGNDPQSR-
B.CN.2012.DEMB12CN010.KP109512                        -------KYP-LTSLRSLFGNDPSS--
B.ES.2006.X1959.EU786675                              -------MYP-LASLKSLFGNDXSSQ-
B.TH.2008.MERLBDTRC10.JN860769                        -------LYP-LASLRSLFGNDPLSQ-
B.US.2006.06US_SAJ_NVS27.JF689872                     -------THP-LTSLKSLFGNDPLLQ-
B.CN.2006.CC056.JF932482                              ------GLYP-SVSLKSLFGNDPLSQ-
B.MM.1999.mSTD101.AB097870                            -------LYP-LASLKSLFGNDPSSQ-
B.TH.2007.AA040a_WG11.JX447156                        -------L-PPLASLKSLFGNDPSSQ-
B.US.2011.CP36.KF384801                               EPM-DKELYP-LASLKSLFGNDPSSQ-
B.US.2003.AT01480.FJ469686                            EPT-DKELYP-LTSLRSLFGNDPSSQ-
B.CN.2009.1121.HQ215556                               EPI-DKELYP-LASLKSLFGSDPSSQ-
B.BR.2006.06BR1115.JN692479                           -----KELYP-LVSLKSLFGNDPSSQ-
B.US.2003.F7157.FJ469731                              -----KEKYP-LTSLRSLFGNDPLSQ-
B.US.1998.98USHVTN941c1.AY560110                      -----KELYP-LASLKSLFGNDPSSQ-
B.CA..HDM003V01.DQ322227                              -----KELYP-LASLRSLFGNDPSST-
B.BR.2005.BREPM1093.FJ195089                          ------ELYP-LASLKSLFGSDPSSQ-
B.JP.2005.426.AB428556                                ------ELYP-LTSLRSLFGNDPSSQ-
B.SE.2012.SE600057.KP411828                           ------ELYP-LASLKSLFGNDPSSQ-
B.TH.2006.AA010a_WG1.JX446795                         -----KELYP-LASLKSLFGNDHLSE-
B.US.2007.HIV_US_BIDV3021_2007.JQ403060               ------ELYP-LASLRSLFGNDPSSQ-
B.US.1996.1057_01.AY331292                            --QGQ-ELYP-LXSLXSLFGNDPSSQ-
B.US.2001.L805.FJ469738                               ------ELYP-LASLKSLFGNDPSSQ-
B.US.2002.MTF.FJ469751                                ------ELYP-LASLKSLFGNDPSSQ-
B.BR.2004.04BR1049.JN692451                           ------ELYP-LASLKSLFGNDPSSQ-
B.BR.2003.03BR1020.JN692445                           ------ELYP-SASLKSLFGNDPLSP-
B.TT.2000.00TT_CRC08767.EU839606                      ------ELYP-LASLKSLFGNDP-SQ-
B.US.2006.502_1046_FL04.JF320564                      ------ELYP-LTSLKSLFGNDPSSQ-
B.CY.2007.CY204.JF683756                              ETI-DKERYP-LTSLRSLFGNDPSSQ-
B.US.2004.HIV_US_BIDV5282_2004.JQ403107               ETI-DKELYP-LASLKSLFGNDPSSQ-
B.US.1997.1013_03.AY331287                            EQI-DKELNH-SASLKSLFGNDPLLQ-
B.DO.2005.05DO_162387.EU839596                        EPK-DKELYP-LASLRSLFGNDPLSQ-
B.US.2011.ES2227.KF384808                             EQT-DKDLYP-LASLRSLFGNDLSSQ-
B.CH.2003.HIV_CH_BIDV4470_2003.JQ403045               EPI-DKEMYP-LASLKSLFGNDPLSQ-
B.ES.2007.X2210_3.EU786679                            EPI-DKEMYP-LASLKSLFGNDPSSQ-
B.JP..DR1673.AB564745                                 EPT-DKEMYP-LASLKSLFGNDPSSQ-
B.BR.2005.05BR1080.JN692463                           EPI-DQEVYP-LASLRSLFGNDPSSQ-
B.BR.1990.BZ167.AB485641                              ETK-DKELYP-LASLKSLFGNDPSSQ-
B.US..sample_A_BIDD614.JX503072                       EPG-DKELYP-LASLRSLFGNDPLSQ-
B.BR.2003.BREPM1033.EF637050                          EQK-EKELYP-LTSLRSLFGNDPSSQ-
B.PY.2002.02PY_PSP0019.JN251896                       ESK-DKELYP-LASLKSLFGNDPSSQ-
B.PL..DEMBXXPL001.KC596069                            ETG-DKDLYP-LTSLKSLFGNDPSSQ-
B.US.1995.USPI90770EI3y95061pcWG2B3.JN024274          EPI-DREMYP-LTSLRSLFGNDPSSQ-
B.US.2008.HIV_US_BIDV3050_2008.JQ403070               EQI-DKELYP-LTSLRSLFGNDPSSQ-
B.ES.2009.X2689_2.GU362885                            EPK-DKELYP-LASLKSLFGNDP-SQ-
B.US.2006.502_1512_FL01.JF320356                      EPK-DKELYP-LASLKSLFGNDPLSQ-
B.CY.2005.CY067.FJ388911                              DPI-DKELYP-LASLKSLFGNDPSSQ-
B.CA.2007.502_1191_01.JF320422                        EPT-DKEMYP-FSSLKSLFGNDPLSQ-
B.US..NC7.AF049495                                    EPI-DKEVYP-LTSLRSLFGNDPSSQ-
B.CA.1998.CANC10FULL.AY779557                         EPI-DKELYP-LASLKSLFGNDPSSQ-
B.CO.2001.PCM039.AY561239                             GMI-DKELHP-LTSLRSLFGNDPLSQ-
B.TT.2000.00TT_CRC50018.EU839607                      EQK-DKELYP-LASLKSLFGNDPLSQ-
B.US..F710.FJ469729                                   ETV-DKEVYP-LASLKSLFGSDPLLQ-
B.US.2006.06US_SAJ_C168_LS.JF689866                   EPI-DKEMYP-LASLKSLFGNDPSSQ-
B.BR.2004.04BR1047.JN692450                           EQR-DKELYP-LTSLRSLFGNDPSSQ-
B.US.2011.CP84.KF384806                               ESK-DKEMYP-LTSLKSLFGNDPLSQ-
B.US.2007.CR0214.FJ469707                             ESI-DKEKYP-LTSLRSLFGNDPLSQ-
B.US.2008.HIV_US_BIDV4393_2008.JQ403088               GTI-DKELYP-LTSLRSLFGNDPSSQ-
B.PE.2006.502_0524_FL04.JF320008                      EEK-EKELYP-LASLKSLFGNDPLSQ-
B.US..F7204.DQ886033                                  EAI-DKELYP-LASLKSLFGSDPSSQ-
B.US.2006.502_0572_FL06.JF320038                      EPI-DRELYP-LASLKSLFGNDPSSQ-
B.CY.2009.CY258.JF683801                              DPI-DKEMYP-LASLKSLFGNDPSSQ-
B.US.2008.HIV_US_BIDV4397_2008.JQ403091               EPK-DKELYP-LASLRSLFGNDPSSQ-
B.CY.2009.CY266.JF683807                              -ETIDKELYP-LTSLRSLFGNDPLSQ-
B.ES.2006.X1958.EU786674                              -EPTDKDMYP-LTALKSLFGNDPLSQ-
B.CY.2009.CY241.JF683787                              -GPIDKELYP-LTSLRSLFGSDPSSQ-
B.CY.2005.CY070.FJ388960                              -EPIDKELYP-LASLKSLFGNDPSSQ-
B.BR.2005.05BR1082.JN692465                           -GSIDKELYP-LASLKSLFGNDPSSS-
B.US.2006.502_0227_FL05.JF320036                      -EPIDQERYP-LTSLRSLFGNDPSSQ-
B.US.2005.05US_SAJ_NVS9.JF689860                      -EVRDKELYP-LTSLKSLFGNDLSSQ-
B.JP.1999.DR1348.AB287369                             -ESIDKELYP-LSSLKSLFGNDPSSQ-
B.CY.2005.CY132.FJ388936                              ---VDKELYP-LASLRSLFGNDPSSQ-
B.US..SH8229.FJ469769                                 -EQTDKELYP-LASLRSLFGNDPSSQ-
B.US.2010.10CB1_32B5.KF526120                         -EPIDKELYP-LASLRSLFGNDPSSQ-
B.JP.2008.NMC104_clone_01.AB731663                    -EPIDKELYP-LASLKSLFGNDP-SQ-
B.IT.2005.SG1.DQ672623                                -EPIDKEMYP-LTSLRSLFGNDPSSQ-
B.HK.2006.HK002.FJ460499                              QGPIDKDLYP-LTSLRSLFGNDPSSQ-
B.US.2011.ES38.JN397362                               -EPIDKDLYP-LASLRSLFGNDPSSQ-
B.IN..11807.EF694037                                  -EPIDKELYP-LASLKSLFGNDPSSQ-
B.PE.2007.502_2622_wg1.JF320189                       -EPIDK--HP-LTSLRSLFGNDPSLQ-
B.US.1985.WCIPR.U69585                                -EPIDKEQYP-LASLRSLFGNDPSSQ-
B.NL.2000.671_00T93.AY423382                          -EPTDKELYP-LASLKSLFGNDP-SQ-
B.JP.2003.285.AB428558                                -ESIDKELYP-LASLKSLFGNDP-SQ-
B.JP.2004.DR6174.AB480692                             -EPTDKELYP-LASLKSLFGNDP-SK-
B.CH.2002.HIV_CH_BIDV3539_2002.JQ403029               ---IDKELYP-LTSLSSLFGNDPSSQ-
B.JP.1998.DR1120.AB480698                             ----DRELYP-LASLKSLFGNDPSSQ-
B.JP.2005.DR6737.AB287364                             ---MDKEMYP-LASLKSLFGNDPSSQ-
B.PE.2006.502_0491_wg5.JF320183                       ---IDKELYP-LASLRSLFGNDPSSQ-
B.US.2009.C1P.GU733713                                -MTVDKELYP-LTSLRSLFGSDPSSQ-
B.US.2003.L8152.FJ469742                              ---IEKETYP-LASLKSLFGNDPSSQ-
B.US.2003.CR0154X.FJ469701                            ---KDKELYP-LASLRSLFGNDPSSQ-
B.US..AC160_T1_Day_22_Dom.EU616639                    ---KDKDLYP-SASLRSLFGNDPSSQ-
B.TH.2005.05TH355614.JN248343                         ---IDKELYP-LASLRSLFGNDPSSQ-
B.ES.2008.X2555_2.GU362883                            ---GDEELYP-LASLRSLFGNDPSSK-
B.JP.2005.DR7060.AB287366                             ---IEKELYP-LASLRSLFGSDPSSQ-
B.ZA.2002.TV1057.KJ948660                             ---RDKELYP-LASLRSLFGNDPSSQ-
B.BR.2003.BREPM2012.EF637046                          ---VDKELYP-LASLRSLFGNDPSSQ-
B.CN.2005.05CNHB_hp3.DQ990880                         ---IDKELYP-LTSLRSLFGNDPSSQ-
B.JP..JRC65B.AB565501                                 ---IDKDLYP-LASLRSLFGSDPSSQ-
B.CN.2007.GS070017.JF932484                           ---IDKELYP-LASLKSLFGNDPSSQ-
B.CN.2009.ZK042.JF932497                              ---IDKDLYP-LASLKSLFGNDPSSQ-
B.US..F703.DQ886031                                   KEPIDKETYP-LASLRSLFGNDPLSQ-
B.KR.2004.04CWS5.JQ316133                             -EPMDKDLYP-LASLRSLFGNDPSSQ-
B.US..F7174.DQ886032                                  ----DKEMYP-LASLRSLFGNDPSSQ-
B.US.2011.23CB4_49E8.KF526318                         -----KELYP-LASLKSLFGNDPSSQ-
B.US.2006.502_1055_FL01.JF320169                      ----DKEQHH-LASLRSLFGNDPLSQ-
B.US..AC_04_0_Days_Consen_fa.DQ127534                 -----KEPSP-LASLRSLFGSDPSSQ-
B.US.2006.CH106_TF1.JN944897                          -----KELYP-SASLRSLFGNDPSSQ-
B.US.2002.F762P.FJ469735                              -----KELYPPLASLKSLFGNDPSSQ-
B.US.2003.L8180.FJ469743                              -----KELYPS-ASLKSLFGNDPSSQ-
B.JP.2004.04JPDR6075B.AB221126                        -----EGPYP-LASLRSLFGNDPSSQ-
B.US.2007.HIV_US_BIDV3053_2007.JQ403071               KQEP-EELYP-LASLRSLFGNDPSSQ-
B.CY.2009.CY242.JF683788                              -----KELYP-LTSLRSLFGXDP-SQ-
B.US.2008.HIV_US_BIDV4388_2008.JQ403083               -----KELYP-LASLKSLFGNDPSSQ-
B.CH.2001.HIV_CH_BIDV3534_2001.JQ403026               -----KELYP-SASLRSLFGNDP-SQ-
B.US.2011.CP72B.KF384805                              -----KELYP-LASLRSLFGNDP-SQ-
B.US.2003.L8116.FJ469740                              --TIDKTLYP-SASLRSLFGNDPSSQ-
B.US.2005.CR0312W.FJ469718                            --QKDKELYP-LASLRSLFGNDQ-SQ-
B.US.2006.MDR5a.KF990608                              -RDRDKELYP-LASLKSLFGNDPSSQ-
B.RU.2004.04RU128005.AY682547                         --PVEKELYP-LASLXSLFGNDPSSQ-
B.AR.2004.04AR151516.DQ383752                         --TIDKELYP-LTSLKSLFGNDP-ST-
B.US.2006.502_0176_FL06.JF320363                      --PINKELYP-LTSLRSLFGNDPSSQ-
B.RU.2009.09RU4457.JX500709                           --TVDKDLYP-LASLKSLFGNDP-SQ-
B.CN.2003.SHXDC0081.JF932492                          QEPIDKELYP-LASLKSLFGNDPSSQ-
B.AR.2003.03AR138910.DQ383749                         --TIDKEMYP-LDSLKSLFGNDPSSQ-
B.US..AC160_T9_Day_1034_Dom.EU616649                  --MTDKEMYP-LTSLKSLFGNDP-SQ-
B.DE..DEMBXXDE001.KC596067                            --PIDKEMYP-LASLKSLFGNDP-ST-
B.US.2006.CH58E_flA1.FJ495937                         --PIDKELYP-LASLKSLFGNDP-LQ-
B.TH.2004.04TH803686.JN248333                         --PIDKEMYP-SASLKSLFGNDPLLQ-
B.AU.1996.MBCD36.AF042105                             -EPIDKELYP-LASLRSLFGNDPSSQ-
B.US..CR0234.FJ469711                                 -EPIDKELYP-SASLKSLFGSDPSSI-
B.CA.1996.WC10P_3.AY314046                            --GTDKELYP-LASLRSLFGNDPSSQ-
B.GE.2003.03GEMZ010.DQ207942                          --TIDKDLYP-LASLKSLFGSDPSSQ-
B.US.2006.CR0047U.FJ469691                            -PPVDKELYP-LASLRSLFGNDPSSQ-
B.SE.2011.SE600034.KP411825                           -----KELYP-LTSLRSLFGNDPSSQ-
B.CY.2005.CY097.FJ388924                              -----RELYP-LASLKSLFGNDPSSQ-
B.CY.2005.CY096.FJ388963                              -----KELYP-LASLRSLFGNDPSSQ-
B.ZA.2003.03ZAPS045MB2.DQ396398                       -----KDLYP-LASLKSLFGSDPSSQ-
B.US.2006.06US_SAJ_C166_SG.JF689864                   -----KELYP-LASLRSLFGNDPSSQ-
B.US.2006.CR0276Z.FJ469714                            -----KELYP-LTSLRSLFGNDPSSQ-
B.CH.2002.HIV_CH_BIDV3527_2002.JQ403021               -RDRDREHYP-LASLKSLFGNDPSSQ-
B.US.2005.502_2136_FL02.JF320185                      -----KELYP-SASLRSLFGNDPLLQ-
B.US.2007.07US_SAJ_C161_H1.JF689883                   -----KDLYPPLASLRSLFGNDPSSP-
B.US.2006.06US_SAJ_NVS39.JF689876                     -V--DKELYP-LASLRSLFGNDPSSK-
B.CH.2004.HIV_CH_BIDV4408_2004.JQ403042               -K--DKELYP-LASLRSLFGNDPSSQ-
B.US.2004.ES1053.EF363127                             ---IDKEKYP-LTSLRSLFGNDPSSQ-
B.ES.2008.ES_X2556_3.GQ372990                         ---IDKDLYP-SASLKSLFGNDPLSQ-
B.ES.2010.DEMB10ES002.KC473842                        ---IDKELYP-LTSLRSLFGNDPSSQ-
B.US.2008.HIV_US_BIDV4392_2008.JQ403087               ---RDKELYP-LTSLKSLFGNDPSSQ-
B.US..CR0317N.FJ469719                                ---IDKELYP-LASLKSLFGNDPSSQ-
B.JP.2005.436.AB428557                                ---IEKXLYP-LASLRSLFGNDPSSQ-
B.JP.2009.NMC851A_clone_14.AB731665                   ---IEKELYP-LTSLRSLFGNDPSSQ-
B.US.2008.HIV_US_BIDV3027_2008.JQ403062               ---IDKEKYP-LSSLRSLFGNDPSSQ-
B.PE.2007.502_0525_wg5.JF320191                       ---TDKELYP-LASLKSLFGNDPSSQ-
B.CY.2009.CY244.JF683790                              ---IDKELYP-LTSLKSLFGNDPSSQ-
B.BR.2005.05BR1081.JN692464                           ---RDQDLYP-MASLKSLFGNDHLSK-
B.BR.2010.10BR_MG029.KJ849799                         ---IDKELYP-LASLKSLFGNDPLSQ-
B.BR.2010.10BR_MG007.KJ849786                         ---IDQDLYP-LTSLRSLFGNDPSSQ-
B.CY.2007.CY184.JF683738                              ---IKEELYP-LSSLKSLFGSDPSSQ-
B.CN.2010.DEMB10CN002.JX140658                        ---TDKELYP-LSSLKSLFGNDPLSQ-
B.ES.2007.X2149.EU786678                              E-PRDQELYP-LASLRSLFGSDPSSQ-
B.JP..DR1777.AB604948                                 E-KVDKELYP-LASLRSLFGNDPSSQ-
B.CA..HND_DRPI039V01.DQ322225                         E-TTDKNMYP-LTSLRSLFGNDPSSQ-
B.BR.2005.05BR1104.JN692474                           E-PVDKELYP-SASLRSLFGNDPLSQ-
B.PE.2007.502_2649_wg2.JF320017                       E-STGQDLYP-LTSLKSLFGNDPSSQ-
B.US.2005.502_1400_FL02.JF320043                      ---IDRELYP-SASLKSLFGNDPSSQ-
B.CH.2008.M2_0803101_NFLG6.KC797223                   E-QKNEEKYP-LASLKSLFGNDPYSQ-
B.DE.2004.9213_V4136_d3.JQ403050                      --I-DKELYP-FSSLKSLFGNDPSSQ-
B.US.2008.B.700010607.S.0dps.AF1.JX974235             --T-DEGLYP-LTSLRSLFGNDPSSQ-
B.CH.2001.HIV_CH_BIDV3533_2001.JQ403025               --DKEEGKYP-LASLKSLFGNDPLSQ-
B.US.2007.HIV_US_BIDV3512_2007.JQ403092               ---RDKELYP-LASLRSLFGNDPSSQ-
B.DK.2004.PMVL_025.EF514702                           ---RDKELYP-LASLRSLFGNDP-SQ-
B.BR.2010.10BR_PE100.KJ849820                         ---VDKGLYP-LTSLRSLFGNDPSSQ-
B.US.2010.DEMB10US007.KC473828                        --TAEGELYP-LSSLKSLFGNDH-SQ-
B.HT.2005.05HT_129696.EU839601                        --TVDKELYP-LTSLKSLFGSDP-SQ-
B.US.2007.07US_SAJ_C166_MS.JF689886                   --QIDKELYP-LASLKSLFGSDPSSQ-
B.CN.2009.09LNA014.JX960597                           --I-DKDRYP-ITSLRSLFGNDPSSQ-
B.BR.2010.10BR_PE104.KJ849780                         --I-DKEMYP-LTSLKSLFGNDPLSQ-
B.US.2005.CR0208W.FJ469706                            --G-DKELYPPLASLRSLFGNDP-ST-
B.US.2007.07US_SAJ_C163_H3.JF689885                   --I-DKELYP-LTSLRSLFGNDPSSQ-
B.BR.2010.10BR_RJ032.KJ849801                         --K-DKELYP-LASLKSLFGNDPSSQ-
B.GB.2005.MM45d22_GN1.HM586210                        --T-DKGLYP-LASLRSLFGNDPSSQ-
B.US.2004.SAMI_WGA1.EU547186                          ---ID-ELYP-MASLKSLFGNDPSSQ-
B.ES.2008.X24252.FJ670525                             --E-DKELYP-LASLKSLFGNDPSSQ-
B.TH.2005.05TH645189.JN248353                         --K-DKDLYP-LASLKSLFGNDPLLQ-
B.RU.2004.04RU129005.AY751406                         --T-DKEMYP-LXSLKSLFGNDPLLQ-
B.YE.2002.02YE507.AY795904                            IDK--EEMYP-LASLRSLFGNDPLSQ-
B.US.2009.LTNP1.KC935959                              ID-LDKELYP-LASLKSLFGNDPSSK-
B.US.2007.CR0027M.FJ469689                            ---IDKELYP-LTSLKSLFGNDLLSQ-
B.CY.2007.CY202.JF683754                              ---VDKELYP-LASLKSLFGNDLLSQ-
B.BR.2010.10BR_SP003.KJ849785                         --T-DKELYP-SASLRSLFGNDPLSQ-
B.CY.2005.CY074.FJ388915                              ---IDKELYP-LTSLRSLFGNDPSLQ-
B.US.2005.CR0307R.FJ469717                            --K-DKEVYP-LTSLRSLFGNDPLSQ-
B.US.2011.VC62.KF384814                               ---IDKEMYP-LTSLKSLFGSDPLSQ-
B.US.2003.PRLS24.FJ469764                             ---IDKEMYP-LTSLRSLFGNDPSSQ-
B.CY.2008.CY220.JF683769                              --V-DKEMYP-LTSLKSLFGNDPSSQ-
B.FR.2009.DEMB09FR001.KF716494                        --K-DKELYP-LTSLRSLFGSDPSSQ-
B.KR.2003.03LSH1.JQ316127                             ---IDKELYP-SASLKSLFGNDPSSQ-
B.TH.2004.04TH808998.JN248335                         ---IDKELYP-LTSLKSLFGSDPSSQ-
B.CN.2008.CBJC476.JF932478                            ---IDKELYP-LASLKSLFGNDPSSQ-
B.CN.2008.CBJC489.JF932479                            ---IDKELYP-LTSLKSLFGNDPSSQ-
B.HT.2005.05HT_129517.EU839600                        -EPIDKELYP-LASLKSLFGNDPSSQ-
B.US.2008.HIV_US_BIDV4489_2008.JQ403094               -GTMDKDLYP-LASLKSLFGNDPSSQ-
B.US.2007.CR0295S.FJ469716                            -ERTDRELYP-LASLRSLFGNDPLSQ-
B.US.2005.04013396_0_flE6.FJ496081                    -EPTDKELYP-LTSLKSLFGNDPSSQ-
B.RU.2010.10RU6629.JX500707                           -EGIDKELYP-SASLRSLFGNDPSSQ-
B.BR.2010.10BR_SP055.KJ849815                         -EPIDKELYP-SASLRSLFGNDQWSQ-
B.CY.2009.CY253.JF683796                              -EPTDKELYP-LASLRSLFGNDPSSQ-
B.US.2007.502_0364_wg5.JF320559                       -ETTDKELYP-LASLRSLFGSDPSLQ-
B.US.2005.502_2008_FL12.JF320482                      -EPIDKEMYP-LASLRSLFGNDPSSQ-
B.US.2007.306344_FL.JX863921                          -EPTDKELYP-LASLKSLFGNDPSSQ-
B.AU.2003.PS4048_Day0.DQ676886                        -EPIDKEMYP-LASLKSLFGNDPSSQ-
B.BR.2004.04BR1051.JN692452                           -EPIDREMYP-LTSLKSLFGNDPSSQ-
B.BR.2010.10BR_PE091.KJ849817                         -EPIDKERYP-LTSLKSLFGNDLWSQ-
B.CY.2005.CY018.FJ388890                              MNPKDKELYP-LASLRSLFGNDPSSQ-
B.BR.2004.04BR1057.JN692455                           -EPPEKELYP-LASLRSLFGNDPSSQ-
B.BR.2010.10BR_RJ054.KJ849814                         -ETLDKELYP-LASLRSLFGNDPSSQ-
B.CN.2008.1106.HQ215554                               -VDRDKELYP-LASLKSLFGNDPSSQ-
B.US.2007.HIV_US_BIDV3044_2007.JQ403066               -PQKQEELYP-LASLRSLFGNDPLSQ-
B.JM.2005.05JM_KJ108.EU839605                         -EPVDKELYP-LVSLKSLFGNDPSSQ-
B.US.2011.CP62E.KF384804                              -EPRDKELYP-LASLRSLFGNDPSSQ-
B.US.2004.L819.FJ469745                               -PPVDRELYP-LASLKSLFGNDPSSQ-
B.US.1990.US4.AY173955                                -ERTDKELYP-LASLRSLFGNDPSSQ-
B.TT.2001.01TT_CRC50069.EU839608                      -GPTGEELYP-LASLKSLFGNDLLSQ-
B.BR.2010.10BR_SP045.KJ849808                         EMT-NKETYP-LTSLKSLFGNDHSSQ-
B.CY.2008.CY232.JF683781                              EQI-DKELYPPLTSLKSLFGNDPLSQ-
B.US..CR0289Z.FJ469715                                EQI-DKELYP-SASLRSLFGNDPLSQ-
B.DO.2005.05DO_163007.EU839598                        EQK-DKELYP-LASLKSLFGNDP-S--
B.CY.2007.CY199.JF683751                              EPI-DKELYP-LASLKSLFGNDPSSQ-
B.GB.2004.MM42d22_GN1.HM586198                        EQI-DKEMYPPLTSLRSLFGNDPSSQ-
B.US.2006.502_1174_FL09.JF320053                      ELV-DKEMYPPLTSLRSLFGNDPSSQ-
B.US..CR0059T.FJ469694                                EQR-DKDLYPPLASLRSLFGNDPSSQ-
B.US..CR0413T.FJ469726                                EPI-DKELYPPLASLKSLFGNDPSSQ-
B.CN.2009.DEMB09CN002.KC596066                        QEPIDGGLYP-LASLKSLFGSDPSSQ-
B.PY.2003.03PY_PSP0115.JN251906                       EDKEDRGLYP-LASLKSLFGNDPSSQ-
B.JP.2005.DR7065.AB287368                             QE-QKDEKYP-LASLRSLFGNDPLSQ-
B.BR.2002.02BR011.DQ358809                            ETG-DKELYPPLASLKSLFGNDQSQ--
B.US..PRLS05.FJ469756                                 EPA-DKDLYPPLASLRSLFGNDPLSQ-
