# Supplementary material for: CCL2 mobilizes ALIX to facilitate Gag-p6 mediated HIV-1 virion release
Source: eLife. 2019 Jun 7;8:e35546. doi: 10.7554/eLife.35546 (PMC6592687; doi:10.7554/eLife.35546)
Supplement: Figure 3—source data 3. [file elife-35546-fig3-data3.txt]

B.US.1986.AD87_ADA.AF004394	EPTAPPEESFRFGEETTTPSQKQEP IDK ELYP LTSLKSLFGNDPSSQ
B.AR.04.04AR143170.DQ383750l1-497	EPTAPPEESFRFGEETTAPSQKQEP TDK EMYP LASLRSLFGSDPSSQ
B.AU.04.PS1038_Day174.DQ676871l1-500	EXTAPPAESFSFGXEKTTPPQKQEP IDK EMYP LTALKSLFGNDPSSQ
B.BR.06.06BR1119.JN692480l1-500	EPTAPPAESFRFGEETTTPSQKQET VHK ELYP LASLKSLFGNDPSSQ
B.CA.07.502_1191_03.JF320424l1-502	EPSAPPEESFKFGEETTTPPQKQEP TDK EMYP FSSLKSLFGNDPLSQ
B.CH.08.M2_0803101_NFLGB.KC797225l1-503	EPTAPPEESFRFGEETTTPSQKQEQK QEQKTEEKYP LASLKSLFGNDPVSQ
B.CN.10.DEMB10CN002.JX140658/1-502	EPSAPPEESFRFGEETTTPAQKQEP TDK ELYP LSSLKSLFGNDPLSQ
B.CO.01.PCM001.AY561236l1-498	EPTAPPEESFRFGEEVTTPLQKQEP TDK ELYP LTSLKSLFGNDPSSQ
B.CU.99.Cu19.AY586542l1-501	EPTAPPEESFRFGEETTTPSQKQEP VDK ELYP LASLKSLFGNDPS
B.CY.09.CY266.JF683807l1-502	EPSAPPEESFRFGEETATPSQKKET IDK ELYP LTSLRSLFGNDPLSQ
B.DE.04.HIV_DE_BID_V4131_2004.JQ403037l1-509	EPTAPPEESFRFGEETATPPQKQEP IDK ELYP LASLKSLFGNDPSSQ
B.DK.07.PMVL_011.FJ694790l1-502	EPSAPPEESFRFGEETATPSQKQEP TDK ELYP LTSLRSLFGNDPSSQ
B.DO.05.05DO_160884.EU839597l1-500	EPSAPPAESFRFGEETTTPPQKQEQ INQ DLYPPLASLRSLFGNDPSSQ
B.ES.10.DEMB10ES002.KC473842/1-498	EPTAPPEESFRFGEEKTAPPQKQEQ IDK ELYP LTSLRSLFGNDPSSQ
B.FR.11.DEMB11FR001.KF716496/1-498	EPTAPPEESFRFGEETTTPSQKQEQ TEEKYP LTSLRSLFGNDPS
B.GE.03.03GEMZ004.DQ207940l1-495	EPTAPPAESFGFGEETTTPSQKEEP TDK ELYP LASLKSLFGNDPSSQ
B.HT.05.05HT_129389.EU839602l1-496	EPSAPPEESFRFGEET TPPQKQES RDK ELYP LASLKSLFGNDPS
B.JM.05.05JM_KJ108.EU839605l1-499	EPTAPPEESFKFGEET TPSQKQEP VDK ELYP LVSLKSLFGNDPSSQ
B.KR.12.12KYY10_10742.KF561441l1-500	EPTAPPEESFRFGEETTTPSQKQEP IDK EMYP LASLRSLFGSDPSSQ
B.PE.07.502_2649_wg8.JF320019l1-503	EPTAPPEESFRFVEEITTPSQKQEQT KESTGQDLYP LTSLKSLFGNDPSSQ
B.PY.03.03PY_PSP0115.JN251906l1-499	EPTAPPAESFSFGEGTTTPPQKQEDK EDR GLYP LASLKSLFGNDPSSQ
B.RU.11.11RU21n.JX500708l1-509	EPTAPPEESFRFGEETTTPSQKQEQKDRDRDK ELYP LASLRSLFGNDPSSQ
B.TH.07.AA040a_WG11.JX447156l1-500	EPTAPPAESFRFGEETATPSQKQES MDK EL PPLASLKSLFGNDPSSQ
B.TT.01.01TT_CRC50069.EU839608l1-503	EPTAPPEESFKFGEET APPQKQGP TGE ELYP LASLKSLFGNDLLSQ
B.TW.94.TWCYS_LM49.AF086817l1-500	EPTAPPEESFRFGEQTTTPSQKQEP IDK DLYP LASLESLFGNDPSSQ
B.US.11.ES39_42.KF384810l1-503	EPSAPPAESFRFGEETTTPSQKQEL ADK EMYP LSSLRSLFGNDPSSQ
B.UY.02.02UY_TSU1290.JN235958l1-497	EPTAPPAESFRFGEETTTPPQKQEQ IDK ELYP LASLKSLFGNDPSSQ
B.YE.02.02YE507.AY795904l1-502	EPTAPPAESFKFGEETTAPSQKQER IDKEEMYP LASLRSLFGNDPLSQ
C.IN.1993.93IN101.AB023804	EPTAPPAESFRF EETTP APKQEP KDR E P LTSLKSLFGSDLLSQ
C.AR.01.ARG4006.AY563170l1-491	EPTAPPAESFRF EETTP SPKQEP KDR E P LTSLKSLFGSDPLSQ
C.BR.07.DEMC07BR003.JX140663/1-490	EPTAPPAESFRF EEITP SPKQEP KDR E P LTSLKSLFGSDPLSQ
C.BW.00.00BW07621.AF443088l1-492	EPTAPPAESFKF EETNP TPKQEP KDR E P LTSLKSLFGSDPLSQ
C.CN.09.09YNLX133sg.KC898996l1-491	EPTAPPAESFRF EETTP APKQEP KDR E P LTSLRSLFGSDPLSQ
C.CY.09.CY260.JF683803l1-504	VPTAPPAESFKF EERTP APKQEP TDR P LISLKSLFGSDPWSQ
C.ES.07.X2118_2.EU884500l1-491	EPTAPPAESFRF EETTP APKQEX KDX E P LTSLKSLFGSDPLSQ
C.ET.02.02ET_288.AY713417l1-497	EPTAPPAESFRF EEATP PPKQEL KDR E P LTSLKSLFGNDPLSQ
C.GE.03.03GEMZ033.DQ207941/1-490	EPTAPPAESFRY EETTP APKQEP KDR E P LISLKSLFGSDPLSQ
C.IL.98.98/S002.AF286233l1-496	EPTAPPAESFRF EETAP SPKPEQ KDKEPYKEPLSALKSLFGNDPLSQ
C.IN.09.T125_2139.KC156210/1-492	EPTAPPAESFRF EETTPPAPKQEP KDR E T LTSLRSLFGSDPLSQ
C.KE.00.KER2010.AF457054/1-490	EPTAPPAESFRF EETAL APKQEL KER E P LTSLKSLFGSDPLSQ
C.MM.99.m/DU101_3.AB097871/1-491	EPTAPPAESFGF GETTP APKQEP KDR E P LTSLRSLFGNDPLSQ
C.MW.09.703010256_CH256.w96.KC156214/1-493	EPTAPPAE SSTP ALKQEQ KDR E P SISLKSLFGNDPLSQ
C.SN.90.90SE_364.AY713416/1-485	EPTAPPAESFRF EETTP TP Q KDR E P LT LKSLFGSDPL
C.SO.89.89SM_145.AY713415/1-503	EPTAPPAESFRF ETTP APKQEL K E H LTSLKSLFGSDPLS
C.TZ.08.707010457_CH457.w8.KC156220/1-491	EPTAPPAESFEF EETTH PPKQEQ KNR E T LTSLKSLFGSDPLSQ
C.US.11.17TB4_4GB.KF526226/1-507	EPTAPPAESFRF EEATP P KREL KDK E A LTSLKSLFGSDPLSQ
C.UY.01.TRA3011.AY563169/1-487	EPTAPPAESFRF EEATP SPRQEQ KDR E P LTSLKSLFGSDPLSQ
C.YE.02.02YE511.AY795906/1-488	EPTAPPAESFRF EETTP APKQEA K E P LTSLKSLFGSDPLLP
C.ZA.07.704010042_CH042_TF.KC156123/1-488	EPTAPPAESFKF EETTL APKQ E P LTSLRSLFGSDPLSQ
C.ZM.11.DEMC11ZM006.KF716467/1-498	QPTAPPAESFRF EETPA PKQEP KDR E A ITSLRSLFGNDPLSQ
