# Supplementary material for: CCL2 mobilizes ALIX to facilitate Gag-p6 mediated HIV-1 virion release
Source: eLife. 2019 Jun 7;8:e35546. doi: 10.7554/eLife.35546 (PMC6592687; doi:10.7554/eLife.35546)
Supplement: Figure 4—source data 1. [file elife-35546-fig4-data1.xlsx]

## Sheet: Sheet1
Figure 4–source data 1: All p24 values plotted in Figure 4B and 4C
Combined Virus Production	Experiment 1		Experiment 2		Experiment 3		Experiment 4
Samples	Conc (ng/mL)	Conc (ng/mL)	Conc (ng/mL)	Conc (ng/mL)	Conc (ng/mL)	Conc (ng/mL)	Conc (ng/mL)	Conc (ng/mL)
Mock NT	0.01	0.01	0.01	1.06186	0.001	0.001	0.01	0.01
Mock CCL2	0.01	0.01	0.01	0.01	0.001	0.001	0.543472	0.01
Mock a-CCL2	0.01	0.01	0.01	0.01	0.001	0.001	0.615845	0.578731
Mock Isotype	0.6	0.01	1.62887	0.01	0.432107	0.001	0.01	0.01
HIV-1B wt NT	48.4947	44.3895	25.0825	23.0722	34.262	30.9429	36.0348	37.7987
HIV-1B wt CCL2	70.1789	72.1789	35.701	36.6804	53.7865	47.2785	63.6592	66.0313
HIV-1B wt a-CCL2	11.6526	12.7053	7.04124	7.5567	8.86595	5.35356	6.28911	6.38699
HIV-1B wt Isotype	47.3368	46.0737	24.5155	23.8969	31.4639	26.3282	36.2515	36.6362
HIV-1B(-PTAP) NT	11.5474	10.4947	6.98969	6.47423	7.19927	4.19527	11.5641	12.1443
HIV-1B(-PTAP) CCL2	21.9684	16.8105	12.0928	9.56701	18.7209	15.2148	22.5609	22.3714
HIV-1B(-PTAP) a-CCL2	1.96842	2.17895	2.29897	2.40206	2.50167	0.753057	0.828808	0.715962
HIV-1B(-PTAP) isotype	12.6	11.7579	7.50515	7.09278	6.62805	2.7416	11.1389	11.3157
HIV-1B(-LY) NT	32.9158	25.8632	17.4536	14	22.302	18.6802	15.3324	16.2414
HIV-1B(-LY) CCL2	24.2842	25.4421	13.2268	13.7938	23.7388	17.5677	19.0022	18.0553
HIV-1B(-LY) a-CCL2	32.7053	32.2842	17.3505	17.1443	19.752	18.1471	15.3428	16.2235
HIV-1B(-LY) isotype	29.6526	31.2316	15.8557	16.6289	17.9872	16.7479	15.8801	18.0282
HIV-1B(-PTAP/-LY) NT	0.705263	1.12632	1.68041	1.8866	0.0323372	0.001	3.8506	3.65728
HIV-1B(-PTAP/-LY) CCL2	0.01	0.01	0.01	0.01	0.705979	0.001	2.13251	2.59725
HIV-1B(-PTAP/-LY) a-CCL2	0.01	0.01	0.01	0.01	0.0102024	0.001	1.69175	2.40556
HIV-1B(-PTAP/-LY) isotype	0.01	0.01	0.01	0.01	0.219567	0.001	0.880759	2.03395
HIV-1C wt NT	22.9158	21.3368	12.5567	11.7835	21.1702	18.727	25.7466	25.8233
HIV-1C wt CCL2	22.9158	21.2316	12.5567	11.732	18.6437	19.6725	27.0767	27.8004
HIV-1C wt a-CCL2	17.1263	22.8105	9.72165	12.5052	23.3115	17.598	26.5498	26.3926
HIV-1C wt Isotype	20.1789	21.0211	11.2165	11.6289	22.3806	19.9184	25.2386	25.9456
HIV-1C (-PTAP) NT	1.33684	1.54737	1.98969	2.09278	0.00084523	0.00325034	1.35692	1.77714
HIV-1C (-PTAP) CCL2	1.02105	1.65263	1.83505	2.14433	1.47965	0.00606339	1.65184	1.6229
HIV-1C (-PTAP) a-CCL2	2.17895	2.70526	2.40206	2.65979	0.812257	0.00079711	2.36926	1.01458
HIV-1C (-PTAP) isotype	2.28421	2.70526	2.45361	2.65979	0.868011	0.216993	0.466172	4.71222
HIV-1C(+LY) NT	41.0211	41.9684	21.4227	21.8866	29.3063	28.022	30.6265	38.0298
HIV-1C(+LY) CCL2	61.1263	63.2316	31.268	32.299	44.4997	42.4577	57.9148	62.2349
HIV-1C(+LY) a-CCL2	12.2842	13.7579	7.35052	8.07216	4.77042	2.51107	7.13926	7.00768
HIV-1C(+LY) isotype	34.8105	38.8105	18.3814	20.3402	29.3935	23.3875	34.3325	39.399
HIV-1C(+LY/-PTAP) NT	5.75789	4.07368	4.15464	3.3299	11.0296	8.79716	14.4766	15.5377
HIV-1C(+LY/-PTAP) CCL2	22.6	20.2842	12.4021	11.268	16.9521	17.644	22.4337	21.7211
HIV-1C(+LY/-PTAP) a-CCL2	0.0736842	0.178947	1.37113	1.42268	5.87277	0.788151	6.20767	5.71147
HIV-1C(+LY/-PTAP) Isotype	2.70526	3.96842	2.65979	3.27835	6.55388	6.9836	14.8378	14.4567
Note: The two columns under each experiment are experimental duplicates
