# Supplementary material for: CCL2 mobilizes ALIX to facilitate Gag-p6 mediated HIV-1 virion release
Source: eLife. 2019 Jun 7;8:e35546. doi: 10.7554/eLife.35546 (PMC6592687; doi:10.7554/eLife.35546)
Supplement: Figure 4—source data 2. [file elife-35546-fig4-data2.xlsx]

## Sheet: Sheet1
Figure 4–source data 2: All p24 values plotted in Figure 4E
	Untransduced						Scrambled						29384
Samples	Conc (ng/mL)	Conc (ng/mL)	Conc (ng/mL)	Conc (ng/mL)	Conc (ng/mL)	Conc (ng/mL)	Conc (ng/mL)	Conc (ng/mL)	Conc (ng/mL)	Conc (ng/mL)	Conc (ng/mL)	Conc (ng/mL)	Conc (ng/mL)	Conc (ng/mL)	Conc (ng/mL)	Conc (ng/mL)	Conc (ng/mL)	Conc (ng/mL)
Mock-12	0.001	0.001	0.001	0.001	0.001	0.001	0.001	0.001	0.001	0.001	0.001	0.001	0.001	0.001	0.001	0.001	0.001	0.001
Bwt-UT-12	35.7309	48.4315	36.2378	43.2205	43.9078	52.0719	31.8805	39.1116	34.3012	40.0204	36.5368	45.4776	10.1106	10.4709	9.51209	9.56739	12.6411	11.709
Bwt-CCL2-12	54.258	68.9839	54.5898	61.3576	66.1376	73.925	48.5833	55.9665	51.7355	56.8879	55.2742	64.7144	9.10255	10.0091	8.61433	9.16495	11.4709	11.218
Bwt-αCCL2-12	22.6646	28.1592	23.2951	25.3305	28.2301	30.5166	20.1008	22.4864	22.0056	23.3827	23.3221	26.5029	9.71729	10.5773	9.1618	9.66012	12.1845	11.8222
Bwt Isotype-12	31.4581	35.2847	32.0054	31.6186	38.781	38.0931	31.6642	30.0344	34.0755	30.9363	36.2942	35.1175	9.79956	7.37049	9.23507	6.86569	12.28	8.41237
