# Supplementary material for: CCL2 mobilizes ALIX to facilitate Gag-p6 mediated HIV-1 virion release
Source: eLife. 2019 Jun 7;8:e35546. doi: 10.7554/eLife.35546 (PMC6592687; doi:10.7554/eLife.35546)
Supplement: Figure 5—source data 1. [file elife-35546-fig5-data1.xlsx]

## Sheet: Sheet1
Figure 5-source data 1: Fold change in ALIX mRNA relative to GAPDH
CCL2 samples
Samples	Relative fold
UT	0.954842	1	1
3	0.952546	0.948136	0.895774
12	1.01492	0.998416	0.936059
24	0.982037	1.17178	0.920943
48	0.904003	0.961903	0.912917
Anti-CCL2 samples
Samples	Relative fold
UT	0.954842	1	1
3	0.888539	0.959956	0.906216
12	0.9929	0.932548	0.90622
24	0.906033	0.907234	0.943944
48	0.825054	0.839415	1.08502
