# Supplementary material for: CCL2 mobilizes ALIX to facilitate Gag-p6 mediated HIV-1 virion release
Source: eLife. 2019 Jun 7;8:e35546. doi: 10.7554/eLife.35546 (PMC6592687; doi:10.7554/eLife.35546)
Supplement: Figure 5—source data 2. [file elife-35546-fig5-data2.xlsx]

## Sheet: Sheet1
Figure 5-source data 2: Densitometric intensity values for ALIX bands in Figure 5B
Samples total	Alix signal-1	Housekeeping-1	Alix/Housekeeping-1	Alix signal-2	Housekeeping-2	Alix/Housekeeping-2		Alix/Housekeeping-1	Alix/Housekeeping-2
UT-Lat A	3.8	13.6	0.279412	27.4	17.2	1.59302		0.279412	1.59302
CCL2-Lat A	4.16	13.5	0.308148	22.1	13.4	1.64925		0.308148	1.64925
anti-CCL2- Lat A	4.47	13.8	0.323913	20.7	14.9	1.38926		0.323913	1.38926
Isotype- Lat A	2.61	13.1	0.199237	19.2	15.6	1.23077		0.199237	1.23077
UT+ Lat A	4.19	10.6	0.395283	20	16.8	1.19048		0.395283	1.19048
CCL2+ Lat A	4.61	11.2	0.411607	17.5	16.1	1.08696		0.411607	1.08696
anti-CCL2+ Lat A	4.07	11.4	0.357018	25.4	16.6	1.53012		0.357018	1.53012
Isotype+ Lat A	4.49	11.9	0.377311	16.9	14.9	1.13423		0.377311	1.13423
Samples soluble
UT-Lat A	3.22	16.8	0.191667	3.4	11.8	0.288136		0.191667	0.288136
CCL2-Lat A	6.36	14.1	0.451064	8.56	12.3	0.695935		0.451064	0.695935
anti-CCL2- Lat A	0.979	14.8	0.0661486	0.0548	12.9	0.00424806		0.0661486	0.00424806
Isotype- Lat A	2.78	15.6	0.178205	2.58	11.3	0.228319		0.178205	0.228319
UT+ Lat A	5.54	16.7	0.331737	4.62	11	0.42		0.331737	0.42
CCL2+ Lat A	6.21	15.9	0.390566	6.28	9.1	0.69011		0.390566	0.69011
anti-CCL2+ Lat A	5.21	16.8	0.310119	8.05	14.1	0.570922		0.310119	0.570922
Isotype+ Lat A	5.53	14.5	0.381379	8.81	12.3	0.71626		0.381379	0.71626
Samples Pellet 2
UT-Lat A	6.34	9.6	0.660417	14.4	25	0.576		0.660417	0.576
CCL2-Lat A	1.71	9.1	0.187912	0.875	14	0.0625		0.187912	0.0625
anti-CCL2- Lat A	6.72	9	0.746667	18.4	12.4	1.48387		0.746667	1.48387
Isotype- Lat A	6.38	8.4	0.759524	12.5	12.2	1.02459		0.759524	1.02459
UT+ Lat A	1.4	8.2	0.170732	0.504	9.9	0.0509091		0.170732	0.0509091
CCL2+ Lat A	1.04	8.2	0.126829	0.251	10.6	0.0236792		0.126829	0.0236792
anti-CCL2+ Lat A	1.01	8.3	0.121687	0.267	12.8	0.0208594		0.121687	0.0208594
Isotype+ Lat A	0.452	9.2	0.0491304	0.867	12.8	0.0677344		0.0491304	0.0677344
