# Supplementary material for: CCL2 mobilizes ALIX to facilitate Gag-p6 mediated HIV-1 virion release
Source: eLife. 2019 Jun 7;8:e35546. doi: 10.7554/eLife.35546 (PMC6592687; doi:10.7554/eLife.35546)
Supplement: Figure 6—source data 1. [file elife-35546-fig6-data1.xlsx]

## Sheet: Sheet1
Figure 6-source data 1: Pearson coefficient values plotted in Figure 6B
Confocal visual field (Merged)	Pearson's coefficients
Treatments
HeLa anti-CCL2 1-3	0.951	0.944	0.936	0.842
HeLa anti-CCL2 1-4	0.978	0.966	0.936	0.927
HeLa anti-CCL2 1-1	0.947	0.967	0.919	0.863
HeLa anti-CCL2 1-5	0.963	0.868	0.95	0.977
HeLa anti-CCL2 1-6	0.966	0.926	0.928	0.949
HeLa anti-CCL2 1-7	0.974	0.973	0.896	0.884
HeLa anti-CCL2 1-8	0.966	0.964	0.931	0.961
HeLa anti-CCL2 2-4	0.847	0.844	0.924	0.944
HeLa anti-CCL2 1-2	0.973	0.964	0.962	0.973
HeLa anti-CCL2 1-9	0.97	0.944	0.978	0.947
HeLa anti-CCL2 1-10	0.964	0.957	0.943	0.927
HeLa anti-CCL2 2-1	0.965	0.978	0.956
HeLa anti-CCL2 2-2	0.953	0.943	0.927
HeLa anti-CCL2 2-6	0.948	0.949	0.886
HeLa CCL2 1-1	0.251	0.415	0.455	0.414
HeLa CCL2 1-2	0.333	0.237	0.33	0.233
HeLa CCL2 1-6	0.356	0.404	0.452	0.392
HeLa CCL2 1-8	0.186	0.097	0.22	0.173
HeLa CCL2 1-9	0.466	0.299	0.306	0.293
HeLa CCL2 1-10	0.37	0.357	0.308
HeLa CCL2 2-5	0.354	0.335	0.406
Hela CCL2 2-9	0.476	0.412	0.275
HeLa CCL2 1-4	0.253	0.28	0.1
HeLa CCL2 1-7	0.111	0.262	0.175
HeLa CCL2 2-1	0.131	0.131	0.299
HeLa CCL2 2-3	0.198	0.307	0.395
HeLa CCL2 2-6	0.219	0.29	0.307
HeLa CCL2 2-7	0.229	0.217	0.463
HeLa CCL2 2-8	0.307	0.324	0.297
HeLa NT 2-1	0.193	0.138	0.462	0.452	0.155
HeLa NT 2-2	0.378	0.376	0.289	0.266	0.232
HeLa NT 2-3	0.24	0.243	0.469	0.463	0.041
HeLa NT 2-4	0.098	0.256	0.361	0.384	0.07
HeLa NT 2-5	0.189	0.128	0.404	0.404	0.15
HeLa NT 2-7	0.61	0.47	0.415	0.431	0.138
HeLa NT 2-8	0.408	0.318	0.514	0.384
HeLa NT 2-9	0.209	0.357	0.319	0.347
HeLa NT 2-10	0.297	0.139	0.268	0.259
HeLa NT 1-7	0.606	0.555	0.163	0.16
HeLa NT 1-1	0.466	0.514	0.179	0.179
HeLa Isotype 2-4	0.115881	0.118282	0.591516	0.219193	0.398555	0.186407	0.352634	0.193	0.504
HeLa Isotype 2-5	0.254628	0.258761	0.20542	0.196944	0.369286	0.399382	0.474223	0.191	0.456
HeLa Isotype 2-6	0.353594	0.351673	0.321301	0.352931	0.40897	0.108	0.225	0.187
HeLa Isotype 2-7	0.476807	0.471639	0.403221	0.221391	0.39744	0.522053	0.24	0.187
HeLa Isotype 2-8	0.361684	0.350294	0.485899	0.146049	0.117081	0.192	0.529	0.109
HeLa Isotype 2-9	0.543951	0.53424	0.396401	0.189033	0.256694	0.173	0.475	0.235
