# Supplementary material for: CCL2 mobilizes ALIX to facilitate Gag-p6 mediated HIV-1 virion release
Source: eLife. 2019 Jun 7;8:e35546. doi: 10.7554/eLife.35546 (PMC6592687; doi:10.7554/eLife.35546)
Supplement: Figure 7—source data 1. [file elife-35546-fig7-data1.xlsx]

## Sheet: Sheet1
Figure 7-source data 1: Pearson coefficient values plotted in Figure 7B
Confocal visual field (Merged)	Pearson Coefficient
Treatments
MDM anti-CCL2 1-1	0.94	0.934	0.961	0.924	0.935
MDM anti-CCL2 1-2	0.953	0.947	0.948	0.967	0.964
MDM anti-CCL2 1-3	0.97	0.968	0.967	0.963	0.943
MDM anti-CCL2 1-4	0.965	0.957	0.961	0.971	0.969
MDM anti-CCL2 1-5	0.927	0.966	0.963	0.932	0.936
MDM anti-CCL2 1-6	0.941	0.931	0.954	0.846	0.935
MDM anti-CCL2 1-7	0.931	0.95	0.931	0.936	0.932
MDM anti-CCL2 1-8	0.938	0.935	0.942	0.93	0.889
MDM anti-CCL2 1-9	0.911	0.948	0.92	0.922	0.946
MDM anti-CCL2 1-10	0.955	0.932	0.939	0.961	0.954
MDM anti-CCL2 2-1	0.917	0.963	0.941	0.949	0.973
MDM anti-CCL2 2-2	0.961	0.958	0.937	0.95	0.951
MDM anti-CCL2 2-3	0.975	0.942	0.976	0.951	0.927
MDM anti-CCL2 2-4	0.964	0.966	0.963	0.927	0.951
MDM anti-CCL2 2-5	0.946	0.974	0.969	0.959	0.979
MDM anti-CCL2 2-6	0.961	0.962	0.967	0.967	0.95
MDM anti-CCL2 2-7	0.95	0.936	0.943	0.964	0.889
MDM anti-CCL2 2-8	0.859	0.969	0.963	0.967	0.979
MDM anti-CCL2 2-9	0.967	0.97	0.965	0.917	0.964
MDM anti-CCL2 2-10	0.966	0.96	0.953	0.952	0.941
MDM CCL2 1-1	0.195	0.173	0.195	0.369	0.196
MDM CCL2 1-2	0.208	0.065	0.138	0.101	0.152
MDM CCL2 1-3	0.102	0.24	0.25	0.249	0.463
MDM CCL2 1-4	0.27	0.329	0.137	0.29	0.235
MDM CCL2 1-5	0.174	0.021	0.174	0.064	0.158
MDM CCL2 1-6	0.2	0.138	0.126	0.158	0.449
MDM CCL2 1-7	0.426	0.327	0.18	0.247	0.481
MDM CCL2 1-8	0.067	0.177	0.237	0.169	0.19
MDM CCL2 1-9	0.367	0.26	0.364	0.288	0.128
MDM CCL2 1-10	0.265	0.309	0.143	0.191	0.294
MDM CCL2 2-1	0.152	0.143	0.255	0.394	0.137
MDM CCL2 2-2	0.265	0.09	0.276	0.125	0.077
MDM CCL2 2-3	0.333	0.206	0.143	0.361	0.184
MDM CCL2 2-4	0.274	0.3	0.291	0.257	0.208
MDM CCL2 2-5	0.195	0.227	0.178	0.2	0.167
MDM CCL2 2-6	0.438	0.313	0.257	0.432	0.206
MDM CCL2 2-7	0.329	0.392	0.333	0.415	0.409
MDM CCL2 2-8	0.158	0.194	0.25	0.292	0.144
MDM CCL2 2-9	0.239	0.113	0.149	0.343	0.332
MDM CCL2 2-10	0.267	0.278	0.258	0.134	0.347
MDM NT 1-1	0.154	0.054	0.223	0.354	0.134
MDM NT 1-2	0.283	0.082	0.103	0.092	0.266
MDM NT 1-3	0.33	0.051	0.086	0.249	0.263
MDM NT 1-4	0.66	0.234	0.624	0.166	0.307
MDM NT 1-5	0.123	0.29	0.309	0.153	0.231
MDM NT 1-6	0.142	0.302	0.237	0.17	0.172
MDM NT 1-7	0.518	0.47	0.425	0.52	0.196
MDM NT 1-8	0.299	0.41	0.371	0.327	0.357
MDM NT 1-9	0.463	0.463	0.505	0.454	0.226
MDM NT 1-10	0.242	0.214	0.186	0.185	0.398
MDM NT 2-1	0.197	0.197	0.122	0.118	0.193
MDM NT 2-2	0.131	0.264	0.266	0.372	0.493
MDM NT 2-3	0.249	0.384	0.165	0.278	0.255
MDM NT 2-4	0.109	0.325	0.183	0.194	0.252
MDM NT 2-5	0.161	0.362	0.083	0.24	0.248
MDM NT 2-6	0.274	0.161	0.256	0.173	0.236
MDM NT 2-7	0.213	0.306	0.276	0.306	0.296
MDM NT 2-8	0.256	0.152	0.179	0.157	0.222
MDM NT 2-9	0.559	0.499	0.263	0.266	0.196
MDM NT 2-10	0.349	0.132	0.338	0.042	0.158
MDM Isotype 1-1	0.1	0.1	0.208625	0.186715	0.549558
MDM Isotype 1-2	0.1	0.1	0.14422	0.133001	0.58339
MDM Isotype 1-3	0.24	0.16	0.0688458	0.068383	0.352414
MDM Isotype 1-4	0.1	0.1	0.418045	0.123151	0.459908
MDM Isotype 1-5	0.1	0.1	0.0738865	0.0804788	0.341135
MDM Isotype 1-6	0.1	0.1	0.384284	0.372764	0.0680391
MDM Isotype 1-7	0.1	0.1	0.345229	0.417472	0.572001
MDM Isotype 1-8	0.1	0.1	0.401328	0.623294	0.304219
MDM Isotype 1-9	0.57	0.37	0.175622	0.0782226	0.480013
MDM Isotype 1-10	0.1	0.1	0.588556	0.504621	0.214035
MDM Isotype 2-1	0.1	0.1	0.313899	0.171871	0.624759
MDM Isotype 2-2	0.52	0.53	0.122623	0.282898	0.618868
MDM Isotype 2-3	0.1	0.1	0.485962	0.281277	0.356885
MDM Isotype 2-4	0.1	0.1	0.108645	0.140646	0.427939
MDM Isotype 2-5	0.585	0.574	0.0793174	0.135349	0.395246
MDM Isotype 2-6	0.1	0.1	0.320098	0.252203	0.0644998
MDM Isotype 2-7	0.1	0.1	0.536029	0.492429	0.410134
MDM Isotype 2-8	0.7184	0.572	0.0648424	0.0647613	0.503822
MDM Isotype 2-9	0.571371	0.575137	0.0776244	0.065314	0.417198
MDM Isotype 2-10	0.392335	0.330728	0.0909588	0.0726287	0.602901
