# Supplementary material for: CCL2 mobilizes ALIX to facilitate Gag-p6 mediated HIV-1 virion release
Source: eLife. 2019 Jun 7;8:e35546. doi: 10.7554/eLife.35546 (PMC6592687; doi:10.7554/eLife.35546)
Supplement: Figure 8—source data 1. [file elife-35546-fig8-data1.xlsx]

## Sheet: Sheet1
Figure 8-source data 1: Pixel intensity values of p24 staining plotted in Figure 8B
Untreated cells
Distance (in pixels)	Ave cell 1	Ave cell 2	Ave cell 3	Ave cell 4	Ave cell 5	Ave cell 6	Ave cell 7	Ave cell 8	Ave cell 9	Ave cell 10	Ave cell 11	Ave cell 12	Ave cell 13
0	40.1055	54.457	26.3672	29.1136	42.6138	20.9837	101.283	47.3218	47.6757	74.1653	56.6875	105.197	64.3328
1	42.2338	56.9407	29.4999	28.7627	40.2035	23.9099	111.228	55.2286	52.6005	69.4864	62.1562	122.968	68.7585
2	42.0973	56.7646	36.3715	29.5302	43.4988	22.7206	115.91	55.6252	55.5263	63.2232	60.9062	120.371	63.7599
3	43.2277	56.2381	36.4819	37.8885	43.0282	23.9584	122.542	67.9376	65.3702	65.3061	66.9688	116.572	59.6926
4	50.2404	60.5796	33.8838	36.3966	39.715	34.4337	117.194	68.6912	63.7998	67.043	60.5625	108.192	54.4994
5	49.5268	60.986	31.8458	40.1033	42.5559	31.6751	108.779	74.4331	68.2725	68.1753	62.375	118.05	52.947
6	53.2262	63.5828	41.6646	40.2842	43.2535	34.9001	117.648	71.362	65.5976	59.5584	54.7812	112.424	50.791
7	54.5575	63.9042	45.5852	39.6618	42.313	34.0605	127.938	70.2593	60.64	59.3546	66.5312	105.082	55.547
8	57.4624	66.4716	40.3078	42.2256	41.0187	39.4489	126.108	70.1533	71.9606	68.0418	61.4688	106.19	52.9771
9	56.7831	70.1726	38.1545	45.9567	45.4146	42.2343	121.282	59.9486	73.2225	69.6977	58.6562	92.9511	53.0314
10	59.3043	69.3778	44.0535	44.7389	46.0949	45.6434	106.067	66.4218	61.8777	68.942	52.8125	104.595	54.0962
11	57.798	70.943	39.1643	42.8778	43.7046	45.8964	107.126	69.7707	58.9629	69.3066	56.9375	102.048	58.3272
12	62.567	72.7882	37.6113	44.6809	43.0091	38.8229	97.4285	62.715	59.8916	70.5354	51.875	97.0095	57.0024
13	56.9157	73.7958	33.9533	46.0463	42.1335	37.3377	97.6077	65.6269	56.863	71.363	52.25	90.8021	55.5357
14	61.576	72.602	29.2614	47.4316	36.2837	42.6092	84.1945	66.7209	53.5557	62.5181	56.7188	88.4959	52.2442
15	58.9521	74.4154	33.014	46.3947	39.5024	44.7698	76.8345	68.0314	50.6835	64.8706	58.625	79.8636	54.729
16	59.1215	74.763	34.3266	42.0977	40.5779	47.0026	87.003	62.7347	45.6505	59.7491	54.4688	73.6412	45.5794
17	60.6439	74.9669	34.2849	46.0528	37.94	39.8684	85.5295	61.385	49.8372	59.9962	62.3125	75.7348	44.9025
18	58.4194	76.8958	38.9622	43.7297	39.7778	42.2878	79.2925	55.8974	47.3561	53.38	43.625	68.1556	39.8353
19	58.7522	73.6123	34.0162	45.2579	41.129	45.5843	82.514	57.6444	46.3588	51.7403	51	64.6494	44.0339
20	62.6081	72.5416	31.7903	36.6384	41.5035	41.5489	84.7248	58.8453	48.7229	50.2147	40.25	51.5104	42.7051
21	57.6147	66.591	32.2861	46.354	38.4123	39.0128	84.6702	49.8391	47.3114	53.376	41.9375	48.7467	36.2048
22	57.8763	66.1968	33.5173	39.4727	36.5865	34.1206	80.862	47.7195	47.1652	48.3512	39.6875	43.4319	26.69
23	58.4137	69.0693	31.1241	36.9538	34.9276	29.2902	76.6515	41.5839	36.2642	53.0526	35.5312	41.4399	25.6377
24	53.5778	61.5579	30.1634	35.0324	34.3385	30.8008	69.4145	49.4979	35.4517	43.8171	32.625	35.0461	22.3331
25	53.524	59.1607	26.0021	33.3367	32.1232	22.101	72.958	48.7244	38.2207	45.8019	33.9062	39.2089	22.9923
26	51.8512	60.5526	25.0109	27.7627	25.2636	24.6799	73.416	46.6108	36.2752	42.1898	39.3438	33.6998	18.8267
27	48.205	57.0309	27.8948	32.2174	27.1006	22.2733	68.0592	53.6379	27.6029	41.5708	32.6875	31.7775	15.8708
28	46.2135	53.2828	23.4629	26.2933	25.7448	19.6401	56.8745	53.0566	29.5482	38.0829	30.5	27.4003	18.5426
29	49.4436	52.2405	24.3675	22.9337	20.94	22.9057	57.1932	46.7459	25.6141	37.2058	30.4375	29.8791	14.5502
30	49.3138	47.9896	24.9478	21.6006	20.5288	24.446	51.7905	37.5247	22.4229	33.3254	25	25.5145	15.9898
31	48.5358	45.9714	20.72	23.2895	21.13	24.1785	48.5855	33.8019	19.1138	34.5587	27.5	25.7038	16.1486
32	46.9569	45.5928	17.6356	21.375	17.8115	28.4897	48.2142	31.9292	16.4858	33.7228	22.5625	26.1528	12.7769
33	44.5313	41.8025	22.6098	23.5443	19.3593	26.9387	48.5237	37.9909	14.8913	33.705	21.0938	25.3975	15.9072
34	44.6494	39.6344	24.4032	25.7874	18.553	25.8015	49.6425	32.2629	17.357	35.0142	19.875	21.4343	11.2432
35	43.7672	40.3322	24.5187	18.2604	16.9911	20.0328	48.125	31.6	15.2773	34.0594	17.3125	24.4691	11.6772
36	45.4812	41.0562	20.9729	21.0316	14.3462	16.7975	46.7585	34.5983	17.5484	26.9322	18.0312	20.172	12.1527
37	46.3598	38.366	24.7372	17.9452	16.4474	22.9976	45.0817	36.7633	21.6599	28.133	20.2188	17.3697	13.353
38	41.846	37.148	20.1856	21.5802	13.5299	20.6119	33.6283	31.2977	16.0061	28.9828	11.5938	15.1035	13.2916
39	39.6292	35.8288	16.2183	21.6889	12.8792	19.3079	29.4807	33.5187	14.254	26.4038	14.4688	22.9849	11.443
40	38.6228	36.6136	15.2668	23.2296	20.4502	21.4011	17.4392	34.3015	15.46	24.513	17.5625	21.2558	11.146
41	39.2259	37.0348	15.8061	22.0752	19.9738	15.7941	16.784	34.947	11.7301	27.0454	15.7812	20.4513	10.247
42	37.239	34.4354	15.1193	21.4415	16.7728	14.1023	16.1872	31.3951	13.8993	30.0649	15.375	19.7488	11.1873
43	36.1536	32.3366	13.7628	20.1338	14.7529	17.4201	15.265	29.3967	15.4924	26.4274	12.875	20.4792	8.64007
44	33.5905	28.317	14.9683	20.4706	16.6895	15.2807	17.2058	30.8897	15.8372	28.5301	12.8438	18.8514	11.3737
45	31.361	24.817	14.9102	20.4574	16.4049	14.0473	14.5495	24.8436	13.3591	25.6262	13.8438	16.8637	12.5333
46	31.0129	22.9469	11.6365	13.6206	13.5958	14.9351	15.599	26.4115	15.9727	26.2053	11.5625	15.7296	10.8369
47	32.4683	20.032	13.3664	13.1528	11.0237	15.606	17.8255	25.6739	16.0028	25.4863	11.5938	17.015	10.8441
48	25.9126	18.3563	15.1548	14.6803	13.6509	12.5307	18.3978	27.3133	11.1717	22.4637	11.9688	14.4296	10.1927
Anti-CCL2
Distance (in pixels)	Ave cell 1	Ave cell 2	Ave cell 3	Ave cell 4	Ave cell 5	Ave cell 6	Ave cell 7	Ave cell 8	Ave cell 9	Ave cell 10	Ave cell 11	Ave cell 12	Ave cell 13
0	18.8551	13.4497	24.284	31.7034	20.6888	16.1754	8.78892	8.81348	13.0225	28.0461	40.5246	28.4383	28.5117
1	18.723	13.013	26.3726	31.0018	17.5317	16.4065	13.0997	13.0899	14.882	29.9506	39.3333	28.3809	33.2694
2	16.77	14.4268	28.1247	25.7129	20.6684	15.138	10.8489	15.8169	14.6427	33.4041	41.8986	27.4098	26.2301
3	17.3811	15.3173	28.2248	27.4257	19.192	14.253	11.6218	15.9401	18.5774	35.6643	42.6249	31.6021	30.1664
4	17.1424	14.1552	27.8446	31.1481	15.6242	17.28	9.98055	11.0906	16.5752	35.5184	40.4816	32.4146	35.2185
5	18.1806	14.0799	28.4858	31.676	11.6608	15.4137	13.6167	17.2276	16.7745	30.7865	43.5993	30.9859	31.4726
6	18.1303	12.8199	28.7031	31.9629	9.61265	16.3541	12.5245	15.2049	18.3087	36.9817	42.8582	34.2214	32.6748
7	18.6713	12.69	28.4632	32.284	8.61368	20.3958	12.0607	18.0308	18.9962	39.3805	46.5282	31.6044	35.9762
8	19.4203	12.34	29.6628	30.456	11.0842	19.0215	13.4214	16.3044	19.1313	38.8131	45.2496	29.116	33.3481
9	19.38	13.1301	28.8406	33.1226	12.5166	16.8516	13.4395	20.0255	17.7891	35.6235	51.4516	28.459	32.2643
10	19.1684	13.2074	31.3088	34.3446	12.019	17.7648	12.6524	22.1459	17.3946	35.5184	47.5606	24.9518	34.1465
11	17.5518	13.1223	29.3131	36.1589	10.6106	15.137	12.1752	24.02	23.8224	37.8139	51.938	29.2293	36.3872
12	17.6167	12.2843	29.1401	30.7807	12.9662	16.3543	11.3767	18.9138	24.1848	39.5782	55.2994	27.2	42.834
13	17.0729	12.1184	29.7208	29.1276	12.5022	17.734	17.9686	27.7011	25.2919	32.0436	58.8727	28.7115	39.1487
14	17.4512	13.184	32.6333	30.1052	15.4201	16.4308	14.6043	24.4271	23.6825	38.4839	58.6518	27.1879	37.2524
15	18.7527	13.9125	32.926	26.6504	17.5922	17.2635	14.6826	23.2735	23.9435	38.38	60.4551	26.4794	37.9881
16	17.781	14.2321	32.6512	30.369	16.114	17.6439	15.0809	24.3346	20.7805	37.2717	52.2916	30.5678	37.979
17	18.155	12.7511	32.9268	34.022	16.0725	17.3028	18.0982	20.1109	19.8998	38.5672	58.5252	25.9855	38.7351
18	17.182	13.8489	33.6975	33.8499	15.1647	19.5101	17.9685	29.3493	22.1576	38.0791	50.1519	30.8617	40.9005
19	17.3214	15.8132	34.6276	36.5284	18.8633	22.9392	14.9248	28.9964	26.3193	38.0111	53.0129	30.1011	44.1832
20	18.3163	14.8318	34.9483	30.5978	18.4569	24.6656	14.3953	23.0616	27.6736	41.9943	56.6706	30.1278	51.8013
21	16.7249	14.6204	34.3601	32.3096	22.587	18.3993	16.082	23.7989	27.9935	42.1141	52.4167	32.4116	42.7988
22	17.2375	17.0534	31.6162	34.1239	22.3256	17.2657	18.4558	23.4361	27.12	46.3836	53.9808	26.5332	39.2561
23	16.4404	16.259	31.999	37.2288	22.4497	20.8553	20.7326	20.5247	24.41	44.9913	54.0825	27.4205	32.7758
24	17.4564	18.2395	33.358	30.8661	25.8427	20.8028	18.9582	26.3112	26.3172	42.7486	60.9044	31.4441	40.7614
25	17.4434	19.8081	34.1331	35.4063	23.3027	21.9172	15.1674	24.7946	25.7488	38.0278	61.5854	30.468	39.0965
26	17.1233	18.6331	34.743	36.608	24.2702	22.2836	12.4798	24.8142	28.7905	47.3121	58.1587	32.0493	39.2954
27	15.9615	18.5571	36.3133	36.8319	23.5186	18.1214	12.9653	20.8851	29.9108	50.792	63.4253	33.2275	37.1608
28	16.542	20.5201	36.2649	36.1592	23.7251	20.3326	17.0719	28.7905	25.1774	45.0356	61.5663	35.3062	37.0044
29	16.9629	20.4933	34.6227	36.2833	20.9343	21.0396	14.8336	27.453	28.9455	41.4899	60.4012	32.3087	38.01
30	15.9836	19.7278	33.3457	39.7371	20.5907	19.0016	16.9357	26.8287	26.484	43.6148	66.3195	32.2507	37.443
31	17.4821	19.4226	34.5932	33.7319	25.1885	19.5203	14.1868	27.8999	32.2347	43.4214	54.1489	30.9125	39.5061
32	16.5151	19.2917	35.3365	33.1831	26.0532	18.3764	17.062	26.4853	22.2552	46.1954	52.3975	36.2906	36.9984
33	16.9453	20.2862	37.2173	36.9777	18.4093	16.7823	16.1344	31.4926	21.2895	42.5629	52.162	38.6082	39.4677
34	18.1891	21.7565	36.9235	41.3673	17.8269	16.1223	14.1657	37.6155	24.5668	44.7854	57.8926	38.1484	45.2875
35	17.6811	21.2833	35.9158	40.107	15.522	19.7826	15.0066	31.8337	26.4785	45.7024	58.3604	37.6405	37.087
36	16.2114	18.8093	34.6901	38.6824	17.1435	16.6357	17.3012	24.7837	21.456	44.3105	65.0352	39.9953	32.1172
37	17.1918	17.5557	33.3159	35.6477	16.929	18.3574	13.3595	29.051	25.7439	38.8667	65.6257	42.7261	37.893
38	16.5735	17.4012	35.6001	45.6058	17.2279	18.7809	9.76895	30.3137	23.5163	39.1973	57.3912	31.9653	41.2138
39	16.0336	15.8274	35.138	47.3685	20.9057	20.7688	13.0788	26.0939	23.943	42.7487	49.7397	35.3217	35.3456
40	15.3057	15.0822	32.7721	48.2591	17.1962	19.8129	12.6746	27.0642	24.725	34.7299	45.6927	32.4796	41.5089
41	16.7837	14.0372	31.597	43.9368	14.8983	21.33	14.6393	25.949	21.336	36.6354	53.6717	34.4154	39.6457
42	16.4117	14.4077	30.8645	44.7695	14.5941	20.0336	16.1673	23.1239	25.6298	33.0053	60.1512	30.1571	35.8608
43	16.6043	14.1177	33.1155	36.2384	16.0783	16.9459	11.9944	26.3791	20.2736	31.7248	59.8923	32.2746	36.8233
44	15.2732	14.6216	31.0623	37.654	13.5403	17.578	14.2518	31.0962	18.8725	30.4215	61.5853	32.4551	31.8534
45	16.0801	13.702	29.3357	30.7723	15.0491	22.1061	11.2248	27.5696	18.5324	28.3713	65.2515	35.3659	34.1934
46	16.8508	14.9702	31.1171	29.8014	13.6046	19.1356	12.4098	28.203	15.5367	29.2759	63.417	35.5172	37.8885
47	16.6298	13.7	33.2554	34.5652	14.2455	17.3811	13.6458	31.3649	17.0227	25.8881	65.9525	35.3707	34.8928
48	16.5839	13.7506	32.7408	34.4019	17.6702	19.2468	12.13	28.5207	17.7426	29.6734	60.5849	29.8799	30.7942
Isotype
Distance (in pixels)	Ave cell 1	Ave cell 2	Ave cell 3	Ave cell 4	Ave cell 5	Ave cell 6	Ave cell 7	Ave cell 8	Ave cell 9	Ave cell 10	Ave cell 11	Ave cell 12	Ave cell 13
0	44.9711	45.204	54.0786	31.6363	69.9171	36.0849	78.6273	47.8888	51.2388	62.42	40.3282	51.8439	40.8094
1	50.4156	49.8039	52.4984	33.1258	65.5453	36.8623	81.8171	47.3116	54.8707	60.0599	47.376	52.5521	38.7766
2	55.7275	50.3137	52.0753	33.5724	69.281	37.0762	82.9874	46.2946	71.1901	61.7094	47.6465	50.8782	41.556
3	56.8503	52.3763	49.1706	35.111	68.333	37.8895	81.3827	45.8299	72.5442	70.7202	50.2873	53.6534	36.0808
4	56.4031	53.6211	47.9077	34.6437	64.242	39.6728	82.1642	43.1865	73.669	67.2617	51.8441	52.6148	44.5351
5	54.7154	54.6306	50.7295	34.0093	62.0423	38.8499	81.83	37.9014	73.2947	61.0095	48.4875	50.9858	52.3695
6	56.0093	52.9843	54.8811	33.1336	62.8075	37.6288	82.4789	40.946	73.4084	68.4357	56.2102	52.7105	44.7021
7	55.6598	53.2516	51.964	32.5366	60.7083	35.5561	72.1826	34.9267	67.524	65.3618	53.5887	61.7447	52.8803
8	52.1929	57.4611	53.4532	34.0931	59.893	38.1277	72.9053	44.8817	72.6661	69.1326	53.3879	56.0735	53.0153
9	52.6327	56.3696	53.2112	32.6309	56.3112	35.9222	70.3439	43.7734	64.2565	76.7593	50.4271	56.1158	60.7884
10	49.618	58.1494	53.5687	31.1204	60.5377	36.4148	66.8291	41.0448	67.912	74.8357	52.0411	57.9971	51.5973
11	50.4342	55.2939	53.098	32.8115	60.6666	37.0476	60.8138	46.2929	68.0966	77.2748	49.8803	59.9343	46.439
12	46.9963	53.0488	51.6747	32.3254	57.7741	35.9677	58.5205	52.0282	73.8124	77.4688	46.7491	61.7687	44.1359
13	44.7353	50.6968	50.4038	29.5508	57.8735	35.9326	54.8139	44.6076	75.6325	74.8832	54.7785	57.7394	40.4327
14	44.9258	44.7975	47.0452	28.95	54.179	33.9695	52.4193	42.7713	78.3179	77.7001	50.5714	59.1177	38.4466
15	41.2659	44.892	48.1547	28.5795	53.8175	34.6952	52.6624	40.4268	66.5174	77.0911	41.2067	60.0636	38.0223
16	40.0973	41.9272	48.6813	26.9262	54.6002	34.7743	48.5664	35.8006	69.4147	66.5678	40.8096	56.0696	36.6722
17	41.8156	42.7534	49.263	25.3918	55.2773	32.7597	42.9822	40.3993	63.9418	67.7861	39.2569	53.7544	40.1179
18	39.3205	41.1726	48.7159	25.0376	50.8184	29.4152	40.5708	34.6362	58.6016	64.4154	41.9022	53.2736	30.3274
19	39.6221	39.3084	49.011	21.382	48.6676	28.873	36.4504	33.5256	54.1573	63.4659	39.9678	52.296	28.3747
20	40.4719	40.1368	48.7994	22.3423	46.4716	24.8867	34.3581	29.9781	58.864	65.1722	38.9827	52.3718	27.9379
21	40.2314	38.0672	45.0834	19.4681	42.7555	24.3849	30.677	28.1107	41.0689	58.7263	34.956	50.6267	32.5167
22	39.005	41.7049	39.7258	17.4657	41.6977	24.4471	28.1283	24.1967	43.5614	50.8953	34.6661	41.8783	32.8606
23	37.394	40.142	41.0921	16.9891	42.5672	22.714	25.2778	28.7698	38.8841	48.1693	28.3056	33.6266	28.9119
24	35.1435	41.0389	37.8299	15.8983	37.611	23.5672	24.341	26.0584	40.0143	45.4091	27.7393	32.2981	27.8051
25	32.3068	39.2589	36.8465	16.4826	35.1549	23.9076	22.1576	26.7296	36.2065	48.3754	24.349	27.3406	22.1145
26	29.9538	36.2968	36.4568	14.691	33.5105	24.8426	24.2362	24.0975	31.673	51.8593	22.91	20.8621	20.7877
27	29.585	36.1486	35.4024	14.7397	33.3559	25.9194	19.6669	25.0714	34.9351	46.9276	24.3785	19.9103	18.7054
28	27.6294	32.9311	31.7704	14.0931	33.3738	26.3718	18.5294	24.3659	31.0064	45.1457	23.2562	14.2475	19.2592
29	25.4659	29.553	28.1174	14.2928	33.7803	23.891	17.5572	20.1979	33.6309	43.7126	22.5887	11.6088	14.587
30	24.7535	27.7627	26.8239	13.8493	30.1537	22.1951	16.6698	20.0015	23.1424	48.1737	20.2701	9.96283	15.1423
31	25.0044	29.4813	26.0978	14.4431	27.8125	20.0456	16.0551	19.4977	20.1484	41.2717	23.3952	9.68777	12.6585
32	22.6777	28.9353	23.8494	14.8146	30.6327	18.4611	15.6471	18.1534	20.4465	38.1294	20.7994	11.4763	11.2792
33	25.5237	26.373	22.2233	13.2602	26.5407	14.5422	16.377	16.8469	17.7364	31.9723	24.2518	7.97945	11.1415
34	23.9957	25.1929	21.2608	14.1885	25.6027	15.0219	17.1804	14.478	12.516	27.4691	21.2043	4.75652	9.34458
35	21.6044	24.3942	20.7677	14.2413	22.7451	15.3934	13.1069	16.4193	12.0174	26.529	19.862	8.45	8.67463
36	21.8793	22.3854	18.6223	13.9692	23.1063	15.2514	13.2842	16.6719	9.20702	25.2985	17.6565	8.43015	10.2567
37	22.2739	19.401	19.2989	12.5227	22.6512	13.975	11.2888	15.2606	10.6428	22.6176	16.4665	8.0647	10.1878
38	22.9244	18.6246	16.5148	14.0175	24.3182	13.6906	12.1167	15.0962	10.1768	22.3596	19.6335	7.23752	9.357
39	22.2787	16.5574	19.1585	15.2247	21.3321	12.6988	12.364	14.6051	7.34807	22.5818	17.7505	7.13058	10.1784
40	22.404	16.3058	17.8397	13.7347	21.3344	12.5118	11.7672	10.0442	8.7104	22.0715	13.3011	5.5258	7.90878
41	21.7913	15.7011	20.1639	14.6926	20.6207	11.2372	11.5644	9.56413	6.8022	19.2337	9.6766	5.59955	6.37395
42	23.0484	15.4215	21.1513	13.7719	18.5613	11.6489	10.0449	8.81237	7.2413	17.7911	13.9266	7.097	9.20203
43	24.5064	15.5098	19.4855	13.0441	17.3678	12.1484	8.63085	10.4601	6.94895	18.1171	10.7381	6.59218	8.29392
44	26.1008	14.6435	18.9429	13.4301	16.2929	12.6988	9.81035	9.3393	6.7593	17.4592	9.65072	3.81402	8.0026
45	23.3458	14.4385	19.4898	14.3901	17.4709	12.964	9.35642	8.4308	6.10548	17.3056	7.31855	5.25955	7.1457
46	22.9727	14.8246	18.7459	12.3681	15.9693	12.8411	7.928	8.31475	5.9254	15.4627	7.94375	4.87908	6.88485
47	22.5283	13.0042	17.6108	13.3695	14.4846	12.8423	7.1937	9.46288	5.61712	14.7096	8.94732	6.8047	7.28127
48	20.1093	11.751	18.6575	12.6185	13.8725	11.7953	8.47218	6.8023	5.3216	11.9306	7.64468	7.72138	6.02335
