# Supplementary material for: CCL2 mobilizes ALIX to facilitate Gag-p6 mediated HIV-1 virion release
Source: eLife. 2019 Jun 7;8:e35546. doi: 10.7554/eLife.35546 (PMC6592687; doi:10.7554/eLife.35546)
Supplement: Figure 10—source data 1. [file elife-35546-fig10-data1.xlsx]

## Sheet: Sheet1
Figure 10-source data 1: All p24 values plotted in Figure 10A
PBMCs
	Experiment 1		Experiment 2
Samples	Conc (ng/mL)	Conc(ng/mL)	Conc (ng/mL)	Conc(ng/mL)
Mock-3	0.708955	0.634328	0.544776	0.718905
Mock-6	0.68408	0.211443	0.768657	0.29602
Mock-9	0.310945	0.783582	0.395522	0.868159
Mock-12	0.410448	0.161692	0.495025	0.246269
Mock-15	0.410448	0.758706	0.495025	0.843284
Mock-18	0.211443	0.410448	0.115395	0.0839443
Mock-21	0.534826	0.28607	0.665233	0.384864
Mock-24	0.634328	0.485075	0.724456	0.371778
Bwt-3	2.54975	2.92289	12.5846	12.9577
Bwt-6	5.85821	5.60945	18.3806	18.1318
Bwt-9	9.6393	8.6194	45.5448	44.2761
Bwt-12	12.7488	12.9726	36.4652	37.9328
Bwt-15	16.6045	16.8284	29.6244	28.5547
Bwt-18	19.1915	19.3159	21.2998	19.1257
Bwt-21	13.0473	12.9726	17.5458	15.2006
Bwt-24	8.64428	8.34577	5.92607	5.21278
Cwt-3	2.20149	2.27612	5.74378	7.28607
Cwt-6	5.33582	5.60945	9.89801	-0.547264
Cwt-9	8.07214	8.09701	19.9229	17.8831
Cwt-12	9.21642	9.21642	15.3458	15.4204
Cwt-15	12.4502	11.4055	14.2761	14.2761
Cwt-18	15.2612	15.3358	11.3058	10.9042
Cwt-21	10.51	10.0124	7.26549	6.85798
Cwt-24	7.62438	8.07214	2.05038	2.21541
C+LY-3	1.4801	2.12687	10.3458	9.45025
C+LY-6	4.73881	3.34577	13.505	12.9328
C+LY-9	7.99751	7.4005	34.6741	33.2811
C+LY-12	10.2612	9.36567	26.4403	27.0871
C+LY-15	13.4204	12.8483	18.3806	18.1318
C+LY-18	18.296	18.0473	16.3134	14.7958
C+LY-21	13.3209	13.6194	11.3058	10.9042
C+LY-24	9.71393	8.3209	7.26549	6.85798
