# Supplementary material for: CCL2 mobilizes ALIX to facilitate Gag-p6 mediated HIV-1 virion release
Source: eLife. 2019 Jun 7;8:e35546. doi: 10.7554/eLife.35546 (PMC6592687; doi:10.7554/eLife.35546)
Supplement: Figure 11—source data 1. [file elife-35546-fig11-data1.xlsx]

## Sheet: Sheet1
Figure 11-source data 1: All p24 values plotted in Figure 11B
	Experiment 1		Experiment 2		Experiment 3
MDMs	Conc (ng/mL)	Conc(ng/mL)	Conc(ng/mL)	Conc(ng/mL)	Conc (ng/mL)	Conc (ng/mL)
Mock-3	1.36567	0.345771	0.001	0.001	0.001	0.001
Mock-6	1.39055	0.5199	0.001	0.001	0.001	0.001
Mock-9	1.26617	1.19154	0.001	0.001	0.001	0.001
Mock-12	1.31592	0.320896	0.001	0.001	0.001	0.001
Mock-15	0.445274	0.171642	0.001	0.001	0.001	0.001
Mock-18	1.39055	-0.126866	0.001	0.001	0.001	0.001
Mock-21	1.86318	0.768657	0.001	0.001	0.001	0.001
Mock-24	0.793532	0.644279	0.001	0.001	0.001	0.001
Mock-27	0.495025	0.495025	0.001	0.001	0.001	0.001
Mock-30	0.370647	0.246269	0.001	0.001	0.001	0.001
Bwt-3	8.60448	10.1965	2.15698	0.383721	0.646237	0.001
Bwt-6	12.6095	12.6592	7.82558	6.92442	5.46882	4.95317
Bwt-9	14.898	15.0473	14.5698	17.3023	11.2065	14.0029
Bwt-12	37.2363	39.898	49.1047	47.6512	40.5871	40.4678
Bwt-15	21.0174	22.4602	40.5	39.9186	33.2667	33.7248
Bwt-18	16.8134	17.4602	22.9419	24.8605	18.329	20.5938
Bwt-21	12.3856	12.6095	11.4593	9.51163	8.56022	7.20927
Bwt-24	3.45522	5.07214	6.31395	2.27326	4.1828	0.897258
Bwt-27	2.58458	2.08706	3.52326	3.63953	1.8086	2.08868
Bwt-30	0.644279	0.544776	0.5	0.209302	0.001	0.001
Cwt-3	5.09701	4.57463	0.267442	0.645349	0.001	0.001
Cwt-6	6.3408	6.26617	1.54651	1.22674	0.126882	0.001
Cwt-9	8.08209	7.56468	4.74419	5.03488	2.84731	3.30546
Cwt-12	20.9428	21.2413	9.04651	9.19186	16.5075	15.9304
Cwt-15	18.8532	20.1468	17.5058	15.9651	13.7043	12.8369
Cwt-18	17.1119	17.0871	12.3605	10.7907	9.32688	8.32465
Cwt-21	12.8582	14.4751	7.21512	7.62209	4.94946	5.56156
Cwt-24	9.79851	9.82338	5.76163	5.96512	3.7129	4.11664
Cwt-27	4.74876	3.5796	3.26163	3.9593	1.58602	2.36753
Cwt-30	3.45522	3.13184	0.354651	0.180233	0.001	0.001
C+LY-3	6.3408	6.09204	0.00581395	0.0930233	0.001	0.001
C+LY-6	9.12687	8.90299	5.93605	6.48837	3.86129	4.57293
C+LY-9	11.7637	12.7836	17.157	18.6105	13.4075	15.1437
C+LY-12	30.2711	30.3955	31.343	30.6453	25.4763	25.6383
C+LY-15	24.4502	24.4751	29.8605	23.407	24.2151	19.3263
C+LY-18	17.0622	16.6891	16.2849	13.5814	12.6656	10.7582
C+LY-21	12.6592	12.3109	9.68605	10.7616	7.05161	8.2993
C+LY-24	7.6592	6.86318	7.06977	6.28488	4.82581	4.39548
C+LY-27	4.20149	3.80348	3.11628	1.77907	1.46237	0.466317
C+LY-30	0.768657	1.41542	0.354651	2.53488	0.001	1.1254
C+PYKE-3	6.21642	7.41045	0.0639535	0.0930233	0.001	0.001
C+PYKE-6	8.62935	9.699	2.44767	2.01163	0.893548	0.669113
C+PYKE-9	15.495	13.903	9.19186	10.2674	6.63118	7.86836
C+PYKE-12	26.0423	29.3259	38.7558	39.9477	31.7828	33.7502
C+PYKE-15	19.9478	20.4701	33.407	32.5058	27.2323	27.2607
C+PYKE-18	13.6294	15.5199	26.7791	23.6686	21.5935	19.5545
C+PYKE-21	12.3856	11.5398	15.5291	18.6395	12.0226	15.169
C+PYKE-24	9.64925	9.79851	11.5465	9.86047	8.63441	7.51347
C+PYKE-27	5.39552	4.97264	3.05814	4.07558	1.4129	2.46892
C+PYKE-30	0.644279	1.01741	0.209302	0.00581395	0.001	0.001
C+PYRE-3	8.35572	7.5597	0.354651	0.0639535	0.001	0.001
C+PYRE-6	12.1368	11.7886	2.76744	3.46512	1.16559	1.93659
C+PYRE-9	15.097	14.4502	12.0698	13.814	9.07957	10.961
C+PYRE-12	31.092	32.0124	43.2907	46.6047	35.6409	39.5552
C+PYRE-15	25.2214	24.2015	37.5349	36.8953	30.7441	31.0885
C+PYRE-18	19.2512	20.0473	28.4942	31.6047	23.0527	26.4749
C+PYRE-21	13.1567	13.704	19.1919	19.3663	15.1387	15.8027
C+PYRE-24	8.95274	9.74876	11.4012	13.407	8.51075	10.6061
C+PYRE-27	3.52985	4.74876	3.6686	5.32558	1.93226	3.55895
C+PYRE-30	0.793532	2.23632	0.0930233	0.877907	0.001	0.001
