# Supplementary material for: CCL2 mobilizes ALIX to facilitate Gag-p6 mediated HIV-1 virion release
Source: eLife. 2019 Jun 7;8:e35546. doi: 10.7554/eLife.35546 (PMC6592687; doi:10.7554/eLife.35546)
Supplement: Figure 12—source data 1. [file elife-35546-fig12-data1.xlsx]

## Sheet: Sheet1
Figure 12-source data 1: All p24 values plotted in Figure 12B
	Scrambled shRNA						29394 shRNA						29395 shRNA
Samples	Conc (ng/mL)	Conc (ng/mL)	Conc (ng/mL)	Conc (ng/mL)	Conc (ng/mL)	Conc (ng/mL)	Conc (ng/mL)	Conc (ng/mL)	Conc (ng/mL)	Conc (ng/mL)	Conc (ng/mL)	Conc (ng/mL)	Conc (ng/mL)	Conc (ng/mL)	Conc (ng/mL)	Conc (ng/mL)	Conc (ng/mL)	Conc (ng/mL)
Mock-18	1e-06	1e-06	0.001	0.001	0.001	0.001	1e-06	1e-06	0.001	0.001	0.001	0.001	1e-06	1e-06	0.001	0.001	0.001	0.001
HIV-1Bwt-18	16.6575	16.7717	25.4822	24.8045	39.2815	43.2927	4.3516	4.62557	6.91832	7.68564	11.8995	9.80976	4.65762	5.47108	4.94638	5.96094	14.319	9.99141
HIV-1B(-LY)-18	11.4521	11.7945	17.9198	17.7896	26.9361	30.5317	10.7968	10.6469	15.6528	16.1721	28.8375	23.3181	10.3626	10.2734	10.8222	11.0113	26.6318	22.8754
HIV-1Cwt-18	13.0502	13.1187	20.2416	19.6559	30.7263	33.9268	13.4724	13.0973	19.2788	19.6257	35.8689	28.8153	13.5592	14.091	14.1146	15.0259	36.4197	30.0945
HIV-1C(+LY)-18	15.8356	15.6073	25.2918	23.1634	37.3322	40.3073	6.44315	6.44405	9.75278	10.2486	17.3961	13.8894	5.92992	6.9898	6.25678	7.55808	18.2129	12.8647
HIV-1C(+PYKE)-18	18.7352	18.6667	29.6614	27.4752	44.2088	48.1512	6.2774	6.26076	9.52816	9.99028	16.9605	13.4782	6.60412	6.50378	6.95117	7.04697	16.9668	14.3873
HIV-1C(+PYRE)-18	17.3653	16.9772	27.597	25.0941	40.96	43.8195	5.13607	4.74338	7.98144	7.85168	13.9611	10.074	5.49842	5.22695	5.81235	5.70422	13.6931	11.8902
