# Supplementary material for: CCL2 mobilizes ALIX to facilitate Gag-p6 mediated HIV-1 virion release
Source: eLife. 2019 Jun 7;8:e35546. doi: 10.7554/eLife.35546 (PMC6592687; doi:10.7554/eLife.35546)
Supplement: Figure 12—source data 2. [file elife-35546-fig12-data2.xlsx]

## Sheet: Sheet1
Figure 12-source data 2: All p24 values plotted in Figure 12C
HIV-1 variant + plasmid	1		2		3
Samples	Conc (ng/mL)	Conc (ng/mL)	Conc(ng/mL)	Conc (ng/mL)	Conc(ng/mL)	Conc (ng/mL)
Mock empty	0.00454396	0.00448901	0.59616	0.78308	0.566352	0.743926
Mock Alix-DN	0.0035	0.00426923	0.59616	0.78308	0.566352	0.743926
Mock Alix-wt	0.0045989	0.00426923	0.59616	0.78308	0.566352	0.743926
Bwt empty	86.1374	79.9286	47.7189	44.3212	45.3329	42.1052
Bwt Alix-DN	26.7418	28.0055	10.1327	10.161	9.62608	9.65298
Bwt Alix-wt	140.258	141.412	117.682	93.733	111.798	89.0463
Cwt empty	55.1484	55.2582	22.7715	23.7102	21.6329	22.5247
Cwt Alix-DN	61.7967	62.2912	22.9888	22.5474	21.8394	21.42
Cwt Alix-wt	54.7637	58.2253	27.3359	28.1979	25.9691	26.788
C+LY empty	86.467	83.3352	44.7825	38.7323	42.5434	36.7956
C+LY Alix-DN	29.9835	27.7308	12.1476	6.50181	11.5402	6.17672
C+LY Alix-wt	133.005	130.588	110.928	82.6668	105.382	78.5335
C+PYKE empty	63.1154	71.3022	37.9318	42.6525	36.0353	40.5198
C+PYKE Alix-DN	20.2033	15.8626	5.93808	12.9189	5.64118	12.273
C+PYKE Alix-wt	128.115	123.115	95.1718	90.4288	90.4132	85.9073
C+PYRE empty	76.0275	77.7308	43.6756	51.3886	41.4918	48.8192
C+PYRE Alix-DN	22.2363	29.3242	9.48072	10.2166	9.00669	9.70579
C+PYRE Alix-wt	106.742	115.698	108.382	107.726	102.963	102.34
