# Supplementary material for: CCL2 mobilizes ALIX to facilitate Gag-p6 mediated HIV-1 virion release
Source: eLife. 2019 Jun 7;8:e35546. doi: 10.7554/eLife.35546 (PMC6592687; doi:10.7554/eLife.35546)
Supplement: Figure 13—source data 1. [file elife-35546-fig13-data1.xlsx]

## Sheet: Sheet1
Figure 13-source data 1: All p24 values plotted in Figure 13
Samples
	Conc (ng/mL)	Conc (ng/mL)	Conc (ng/mL)	Conc (ng/mL)	Conc (ng/mL)	Conc (ng/mL)
Mock NT	0.0270846	0.583994	0.001	0.001	0.001	0.001
Mock CCL2	0.0270846	0.564141	0.001	0.001	0.001	0.001
Mock anti-CCL2	0.565222	0.163433	0.001	0.001	0.001	0.001
Mock Isotype	0.0270846	0.360284	0.001	0.001	0.001	0.001
HIV-1B NT	59.2468	54.9828	40.4285	39.7024	50.6923	46.9423
HIV-1B CCL2	83.9302	81.7852	63.6476	63.6556	70.5	72.3269
HIV-1B anti-CCL2	15.9735	12.4278	13.4567	17.4931	7.42308	7.42308
HIV-1B Isotype	62.3792	65.5117	37.5839	36.0064	42.9038	44.5385
B-LY NT	20.5291	17.2767	9.29412	10.8627	36.1731	35.2115
B-LY CCL2	16.5485	17.0825	12.0392	12.2353	36.0769	31.3654
B-LY a-CCL2	20.432	20.2379	10.8627	11.451	37.0385	33.2885
B-LY Isotype	19.0243	19.7524	11.8431	8.11765	36.75	39.0577
HIV-1C NT	29.3293	27.6958	19.4137	17.8421	40.0192	39.6346
HIV-1C CCL2	28.4096	30.2637	19.2712	18.6831	38.1923	39.25
HIV-1C anti-CCL2	29.4893	29.5298	18.1458	17.2891	39.1538	45.5
HIV-1C Isotype	29.984	28.427	19.6485	17.4726	43.0962	44.5385
HIV-1C+LY NT	36.5305	39.1732	23.1217	33.4287	43.8654	44.7308
HIV-1C+LY CCL2	59.0871	58.9942	56.4373	57.9288	62.2308	64.1538
HIV-1C+LY anti-CCL2	16.9917	16.8934	6.57786	7.61153	7.90385	6.65385
HIV-1C+LY Isotype	37.5097	36.7074	23.0847	22.0513	32.7115	35.0192
HIV-1C+PYKE NT	53.2051	52.1693	24.319	27.4699	49.5616	55.3558
HIV-1C+PYKE CCL2	80.0761	80.548	51.9553	49.9985	69.8834	73.6699
HIV-1C+PYKE anti-CCL2	19.8934	16.1249	6.26943	3.64779	9.23197	18.3387
HIV-1C+PYKE Isotype	53.8421	52.3776	21.954	24.5534	50.2461	49.5079
HIV-1C+PYRE NT	46.6221	54.116	27.7121	34.0869	49.5385	48.0962
HIV-1C+PYRE CCL2	83.4	84.9093	55.3959	55.3176	76.4615	72.6154
HIV-1C+PYRE anti-CCL2	17.594	18.0233	6.52755	8.18172	17.0385	18.7692
HIV-1C+PYRE Isotype	45.9305	45.65	27.5171	26.2009	44.8269	48.1923
